# Supplementary material for: SCG5 and MITF may be novel markers of copper metabolism immunorelevance in Alzheimer’s disease
Source: Sci Rep. 2024 Jun 13;14:13619. doi: 10.1038/s41598-024-64599-z (PMC11176367; doi:10.1038/s41598-024-64599-z)
Supplement: Supplementary file 1 — Supplementary Table 1. [file 41598_2024_64599_MOESM1_ESM.xlsx]

## Sheet: Sheet1
Supplementary Table 1 The clinical information of samples and patients in the GSE1293 dataset
Accession	Title	SampleType	Description	PlatformRef	ChannelCount	Source	Organism	age	pmi	braak	mmse	group	Sex	ref #	nft
GSM21215	Control 976	RNA	Control (MMSE>25); correlation of the expression of each gene was tested with MiniMental Status Examination (MMSE) and neurofibrillary tangle (NFT) scoresKeywords = bioinformaticsKeywords = gene expressionKeywords = memoryKeywords = synaptic plasticityKeywords = myelinKeywords = inflamationKeywords = agingKeywords = behaviorKeywords = Alzheimer'sKeywords = microarray	GPL96	1	hippocampal CA1 tissue	Homo sapiens	85	2	3	30	Control	M	976	8
GSM21217	Control 1003	RNA	Control (MMSE>25); correlation of the expression of each gene was tested with MiniMental Status Examination (MMSE) and neurofibrillary tangle (NFT) scoresKeywords = bioinformaticsKeywords = gene expressionKeywords = memoryKeywords = synaptic plasticityKeywords = myelinKeywords = inflamationKeywords = agingKeywords = behaviorKeywords = Alzheimer'sKeywords = microarray	GPL96	1	hippocampal CA1 tissue	Homo sapiens	80	2.25	2	26	Control	M	1003	7
GSM21218	Control 1008	RNA	Control (MMSE>25); correlation of the expression of each gene was tested with MiniMental Status Examination (MMSE) and neurofibrillary tangle (NFT) scoresKeywords = bioinformaticsKeywords = gene expressionKeywords = memoryKeywords = synaptic plasticityKeywords = myelinKeywords = inflamationKeywords = agingKeywords = behaviorKeywords = Alzheimer'sKeywords = microarray	GPL96	1	hippocampal CA1 tissue	Homo sapiens	92	2.45	2	26	Control	F	1008	2
GSM21219	Control 1012	RNA	Control (MMSE>25); correlation of the expression of each gene was tested with MiniMental Status Examination (MMSE) and neurofibrillary tangle (NFT) scoresKeywords = bioinformaticsKeywords = gene expressionKeywords = memoryKeywords = synaptic plasticityKeywords = myelinKeywords = inflamationKeywords = agingKeywords = behaviorKeywords = Alzheimer'sKeywords = microarray	GPL96	1	hippocampal CA1 tissue	Homo sapiens	80	3	4	26	Control	M	1012	0.4
GSM21220	Control 1015	RNA	Control (MMSE>25); correlation of the expression of each gene was tested with MiniMental Status Examination (MMSE) and neurofibrillary tangle (NFT) scoresKeywords = bioinformaticsKeywords = gene expressionKeywords = memoryKeywords = synaptic plasticityKeywords = myelinKeywords = inflamationKeywords = agingKeywords = behaviorKeywords = Alzheimer'sKeywords = microarray	GPL96	1	hippocampal CA1 tissue	Homo sapiens	75	3.35	1	29	Control	M	1015	0.4
GSM21221	Control 1018	RNA	Control (MMSE>25); correlation of the expression of each gene was tested with MiniMental Status Examination (MMSE) and neurofibrillary tangle (NFT) scoresKeywords = bioinformaticsKeywords = gene expressionKeywords = memoryKeywords = synaptic plasticityKeywords = myelinKeywords = inflamationKeywords = agingKeywords = behaviorKeywords = Alzheimer'sKeywords = microarray	GPL96	1	hippocampal CA1 tissue	Homo sapiens	97	2.75	3	29	Control	F	1018	4.8
GSM21226	Control 1030	RNA	Control (MMSE>25); correlation of the expression of each gene was tested with MiniMental Status Examination (MMSE) and neurofibrillary tangle (NFT) scoresKeywords = bioinformaticsKeywords = gene expressionKeywords = memoryKeywords = synaptic plasticityKeywords = myelinKeywords = inflamationKeywords = agingKeywords = behaviorKeywords = Alzheimer'sKeywords = microarray	GPL96	1	hippocampal CA1 tissue	Homo sapiens	95	1.75	1	28	Control	M	1030	0
GSM21231	Control 1039	RNA	Control (MMSE>25); correlation of the expression of each gene was tested with MiniMental Status Examination (MMSE) and neurofibrillary tangle (NFT) scoresKeywords = bioinformaticsKeywords = gene expressionKeywords = memoryKeywords = synaptic plasticityKeywords = myelinKeywords = inflamationKeywords = agingKeywords = behaviorKeywords = Alzheimer'sKeywords = microarray	GPL96	1	hippocampal CA1 tissue	Homo sapiens	77	3.5	1	28	Control	M	1039	0.3
GSM21232	Control 1040	RNA	Control (MMSE>25); correlation of the expression of each gene was tested with MiniMental Status Examination (MMSE) and neurofibrillary tangle (NFT) scoresKeywords = bioinformaticsKeywords = gene expressionKeywords = memoryKeywords = synaptic plasticityKeywords = myelinKeywords = inflamationKeywords = agingKeywords = behaviorKeywords = Alzheimer'sKeywords = microarray	GPL96	1	hippocampal CA1 tissue	Homo sapiens	87	2	2	27	Control	M	1040	1.3
GSM21222	Incipient 1019	RNA	Incipient AD (MMSE 20-26); correlation of the expression of each gene was tested with MiniMental Status Examination (MMSE) and neurofibrillary tangle (NFT) scoresKeywords = bioinformaticsKeywords = gene expressionKeywords = memoryKeywords = synaptic plasticityKeywords = myelinKeywords = inflamationKeywords = agingKeywords = behaviorKeywords = Alzheimer'sKeywords = microarray	GPL96	1	hippocampal CA1 tissue	Homo sapiens	88	2.75	6	24	Incipient	M	1019	5.5
GSM21225	Incipient 1029	RNA	Incipient AD (MMSE 20-26); correlation of the expression of each gene was tested with MiniMental Status Examination (MMSE) and neurofibrillary tangle (NFT) scoresKeywords = bioinformaticsKeywords = gene expressionKeywords = memoryKeywords = synaptic plasticityKeywords = myelinKeywords = inflamationKeywords = agingKeywords = behaviorKeywords = Alzheimer'sKeywords = microarray	GPL96	1	hippocampal CA1 tissue	Homo sapiens	91	4	3	25	Incipient	F	1029	7.2
GSM21228	Incipient 1034	RNA	Incipient AD (MMSE 20-26); correlation of the expression of each gene was tested with MiniMental Status Examination (MMSE) and neurofibrillary tangle (NFT) scoresKeywords = bioinformaticsKeywords = gene expressionKeywords = memoryKeywords = synaptic plasticityKeywords = myelinKeywords = inflamationKeywords = agingKeywords = behaviorKeywords = Alzheimer'sKeywords = microarray	GPL96	1	hippocampal CA1 tissue	Homo sapiens	88	2.75	5	20	Incipient	M	1034	17.4
GSM21233	Incipient 1043	RNA	Incipient AD (MMSE 20-26); correlation of the expression of each gene was tested with MiniMental Status Examination (MMSE) and neurofibrillary tangle (NFT) scoresKeywords = bioinformaticsKeywords = gene expressionKeywords = memoryKeywords = synaptic plasticityKeywords = myelinKeywords = inflamationKeywords = agingKeywords = behaviorKeywords = Alzheimer'sKeywords = microarray	GPL96	1	hippocampal CA1 tissue	Homo sapiens	97	4	5	21	Incipient	F	1043	8
GSM21204	Incipient 715	RNA	Incipient AD (MMSE 20-26); correlation of the expression of each gene was tested with MiniMental Status Examination (MMSE) and neurofibrillary tangle (NFT) scoresKeywords = bioinformaticsKeywords = gene expressionKeywords = memoryKeywords = synaptic plasticityKeywords = myelinKeywords = inflamationKeywords = agingKeywords = behaviorKeywords = Alzheimer'sKeywords = microarray	GPL96	1	hippocampal CA1 tissue	Homo sapiens	101	1.35	5	25	Incipient	F	715	65.8
GSM21205	Incipient 720	RNA	Incipient AD (MMSE 20-26); correlation of the expression of each gene was tested with MiniMental Status Examination (MMSE) and neurofibrillary tangle (NFT) scoresKeywords = bioinformaticsKeywords = gene expressionKeywords = memoryKeywords = synaptic plasticityKeywords = myelinKeywords = inflamationKeywords = agingKeywords = behaviorKeywords = Alzheimer'sKeywords = microarray	GPL96	1	hippocampal CA1 tissue	Homo sapiens	95	6.17	6	29	Incipient	F	720	12
GSM21216	Incipient 994	RNA	Incipient AD (MMSE 20-26); correlation of the expression of each gene was tested with MiniMental Status Examination (MMSE) and neurofibrillary tangle (NFT) scoresKeywords = bioinformaticsKeywords = gene expressionKeywords = memoryKeywords = synaptic plasticityKeywords = myelinKeywords = inflamationKeywords = agingKeywords = behaviorKeywords = Alzheimer'sKeywords = microarray	GPL96	1	hippocampal CA1 tissue	Homo sapiens	83	2.25	5	26	Incipient	F	994	6.4
GSM21223	Moderate 1020	RNA	Moderate AD (MMSE14-19); correlation of the expression of each gene was tested with MiniMental Status Examination (MMSE) and neurofibrillary tangle (NFT) scoresKeywords = bioinformaticsKeywords = gene expressionKeywords = memoryKeywords = synaptic plasticityKeywords = myelinKeywords = inflamationKeywords = agingKeywords = behaviorKeywords = Alzheimer'sKeywords = microarray	GPL96	1	hippocampal CA1 tissue	Homo sapiens	79	3	6	18	Moderate	F	1020	15.8
GSM21224	Moderate 1025	RNA	Moderate AD (MMSE14-19); correlation of the expression of each gene was tested with MiniMental Status Examination (MMSE) and neurofibrillary tangle (NFT) scoresKeywords = bioinformaticsKeywords = gene expressionKeywords = memoryKeywords = synaptic plasticityKeywords = myelinKeywords = inflamationKeywords = agingKeywords = behaviorKeywords = Alzheimer'sKeywords = microarray	GPL96	1	hippocampal CA1 tissue	Homo sapiens	81	3.5	6	17	Moderate	M	1025	30.6
GSM21227	Moderate 1031	RNA	Moderate AD (MMSE14-19); correlation of the expression of each gene was tested with MiniMental Status Examination (MMSE) and neurofibrillary tangle (NFT) scoresKeywords = bioinformaticsKeywords = gene expressionKeywords = memoryKeywords = synaptic plasticityKeywords = myelinKeywords = inflamationKeywords = agingKeywords = behaviorKeywords = Alzheimer'sKeywords = microarray	GPL96	1	hippocampal CA1 tissue	Homo sapiens	86	4.25	6	15	Moderate	F	1031	13.8
GSM21230	Moderate 1037	RNA	Moderate AD (MMSE14-19); correlation of the expression of each gene was tested with MiniMental Status Examination (MMSE) and neurofibrillary tangle (NFT) scoresKeywords = bioinformaticsKeywords = gene expressionKeywords = memoryKeywords = synaptic plasticityKeywords = myelinKeywords = inflamationKeywords = agingKeywords = behaviorKeywords = Alzheimer'sKeywords = microarray	GPL96	1	hippocampal CA1 tissue	Homo sapiens	82	4	6	14	Moderate	M	1037	26.5
GSM21209	Moderate 826	RNA	Moderate AD (MMSE14-19); correlation of the expression of each gene was tested with MiniMental Status Examination (MMSE) and neurofibrillary tangle (NFT) scoresKeywords = bioinformaticsKeywords = gene expressionKeywords = memoryKeywords = synaptic plasticityKeywords = myelinKeywords = inflamationKeywords = agingKeywords = behaviorKeywords = Alzheimer'sKeywords = microarray	GPL96	1	hippocampal CA1 tissue	Homo sapiens	85	2.92	6	18	Moderate	F	826	35.2
GSM21210	Moderate 832	RNA	Moderate AD (MMSE14-19); correlation of the expression of each gene was tested with MiniMental Status Examination (MMSE) and neurofibrillary tangle (NFT) scoresKeywords = bioinformaticsKeywords = gene expressionKeywords = memoryKeywords = synaptic plasticityKeywords = myelinKeywords = inflamationKeywords = agingKeywords = behaviorKeywords = Alzheimer'sKeywords = microarray	GPL96	1	hippocampal CA1 tissue	Homo sapiens	89	2.63	5	15	Moderate	F	832	19
GSM21211	Moderate 856	RNA	Moderate AD (MMSE14-19); correlation of the expression of each gene was tested with MiniMental Status Examination (MMSE) and neurofibrillary tangle (NFT) scoresKeywords = bioinformaticsKeywords = gene expressionKeywords = memoryKeywords = synaptic plasticityKeywords = myelinKeywords = inflamationKeywords = agingKeywords = behaviorKeywords = Alzheimer'sKeywords = microarray	GPL96	1	hippocampal CA1 tissue	Homo sapiens	83	2.53	5	17	Moderate	F	856	42
GSM21214	Moderate 965	RNA	Moderate AD (MMSE14-19); correlation of the expression of each gene was tested with MiniMental Status Examination (MMSE) and neurofibrillary tangle (NFT) scoresKeywords = bioinformaticsKeywords = gene expresionKeywords = memoryKeywords = synaptic plasticityKeywords = myelinKeywords = inflamationKeywords = agingKeywords = behaviorKeywords = Alzheimer'sKeywords = microarray	GPL96	1	hippocampal CA1 tissue	Homo sapiens	82	2.75	5	18	Moderate	F	965	22
GSM21229	Severe 1036	RNA	Severe AD (MMSE<14); correlation of the expression of each gene was tested with MiniMental Status Examination (MMSE) and neurofibrillary tangle (NFT) scoresKeywords = bioinformaticsKeywords = gene expressionKeywords = memoryKeywords = synaptic plasticityKeywords = myelinKeywords = inflamationKeywords = agingKeywords = behaviorKeywords = Alzheimer'sKeywords = microarray	GPL96	1	hippocampal CA1 tissue	Homo sapiens	93	3	6	7	Severe	F	1036	21.5
GSM21203	Severe 701	RNA	Severe AD (MMSE<14); correlation of the expression of each gene was tested with MiniMental Status Examination (MMSE) and neurofibrillary tangle (NFT) scoresKeywords = bioinformaticsKeywords = gene expressionKeywords = memoryKeywords = synaptic plasticityKeywords = myelinKeywords = inflamationKeywords = agingKeywords = behaviorKeywords = Alzheimer'sKeywords = microarray	GPL96	1	hippocampal CA1 tissue	Homo sapiens	85	2.5	6	4	Severe	M	701	21
GSM21206	Severe 723	RNA	Severe AD (MMSE<14); correlation of the expression of each gene was tested with MiniMental Status Examination (MMSE) and neurofibrillary tangle (NFT) scoresKeywords = bioinformaticsKeywords = gene expressionKeywords = memoryKeywords = synaptic plasticityKeywords = myelinKeywords = inflamationKeywords = agingKeywords = behaviorKeywords = Alzheimer'sKeywords = microarray	GPL96	1	hippocampal CA1 tissue	Homo sapiens	65	3.05	6	5	Severe	F	723	58.2
GSM21207	Severe 807	RNA	Severe AD (MMSE<14); correlation of the expression of each gene was tested with MiniMental Status Examination (MMSE) and neurofibrillary tangle (NFT) scoresKeywords = bioinformaticsKeywords = gene expressionKeywords = memoryKeywords = synaptic plasticityKeywords = myelinKeywords = inflamationKeywords = agingKeywords = behaviorKeywords = Alzheimer'sKeywords = microarray	GPL96	1	hippocampal CA1 tissue	Homo sapiens	93	3.08	6	11	Severe	M	807	62.5
GSM21208	Severe 819	RNA	Severe AD (MMSE<14); correlation of the expression of each gene was tested with MiniMental Status Examination (MMSE) and neurofibrillary tangle (NFT) scoresKeywords = bioinformaticsKeywords = gene expressionKeywords = memoryKeywords = synaptic plasticityKeywords = myelinKeywords = inflamationKeywords = agingKeywords = behaviorKeywords = Alzheimer'sKeywords = microarray	GPL96	1	hippocampal CA1 tissue	Homo sapiens	79	3	6	11	Severe	F	819	18.5
GSM21212	Severe 867	RNA	Severe AD (MMSE<14); correlation of the expression of each gene was tested with MiniMental Status Examination (MMSE) and neurofibrillary tangle (NFT) scoresKeywords = bioinformaticsKeywords = gene expressionKeywords = memoryKeywords = synaptic plasticityKeywords = myelinKeywords = inflamationKeywords = agingKeywords = behaviorKeywords = Alzheimer'sKeywords = microarray	GPL96	1	hippocampal CA1 tissue	Homo sapiens	94	2.72	5	2	Severe	F	867	22.6
GSM21213	Severe 872	RNA	Severe AD (MMSE<14); correlation of the expression of each gene was tested with MiniMental Status Examination (MMSE) and neurofibrillary tangle (NFT) scoresKeywords = bioinformaticsKeywords = gene expressionKeywords = memoryKeywords = synaptic plasticityKeywords = myelinKeywords = inflamationKeywords = agingKeywords = behaviorKeywords = Alzheimer'sKeywords = microarray	GPL96	1	hippocampal CA1 tissue	Homo sapiens	79	3.67	6	2	Severe	F	872	24.6
