# Supplementary material for: SCG5 and MITF may be novel markers of copper metabolism immunorelevance in Alzheimer’s disease
Source: Sci Rep. 2024 Jun 13;14:13619. doi: 10.1038/s41598-024-64599-z (PMC11176367; doi:10.1038/s41598-024-64599-z)
Supplement: Supplementary file 2 — Supplementary Table 2. [file 41598_2024_64599_MOESM2_ESM.xlsx]

## Sheet: Sheet1
Supplementary Table 2 The clinical information of samples and patients in the GSE5281 dataset
Accession	Title	SampleType	Description	PlatformRef	ChannelCount	Source	Organism	bio-source name	cell type	Bio-Source Name	organ/tissue type	Disease State	Genetic Variation	Developmental Stage	sample amount	Sample Amount	age	Organ/Tissue Type	Cell Type	Sex	genetic variation	Organ Region	developmental stage	Age	Ethnicity	organ region	organism	Organism	disease state	ethnicity	sex
GSM119628	HIP control 1	RNA	arrayconsortium.tgen.org::biosample.434505AD control	GPL570	1	brain, hippocampus	Homo sapiens			HIP control 1		normal	None	Adult		10 ug		brain	layer III neurons	male		hippocampus		85 days	Caucasian			Human
GSM119629	HIP control 2	RNA	arrayconsortium.tgen.org::biosample.434519AD control	GPL570	1	brain, hippocampus	Homo sapiens			HIP control 2		normal	None	Adult		10 ug		brain	layer III neurons	male		hippocampus		80 years	Caucasian			Human
GSM119630	HIP control 3	RNA	arrayconsortium.tgen.org::biosample.434533AD control	GPL570	1	brain, hippocampus	Homo sapiens			HIP control 3		normal	None	Adult		10 ug		brain	layer III neurons	male		hippocampus		80 years	Caucasian			Human
GSM119631	HIP control 4	RNA	arrayconsortium.tgen.org::biosample.434547AD control	GPL570	1	brain, hippocampus	Homo sapiens			HIP control 4		normal	None	Adult		10 ug		brain	layer III neurons	female		hippocampus		102 years	Caucasian			Human
GSM119632	HIP control 5	RNA	arrayconsortium.tgen.org::biosample.434561AD control	GPL570	1	brain, hippocampus	Homo sapiens			HIP control 5		normal	None	Adult		10 ug		brain	layer III neurons	male		hippocampus		63 years	Caucasian			Human
GSM119633	HIP control 6	RNA	arrayconsortium.tgen.org::biosample.434575AD control	GPL570	1	brain, hippocampus	Homo sapiens			HIP control 6		normal	None	Adult		10 ug		brain	layer III neurons	male		hippocampus		79 years	Caucasian			Human
GSM119634	HIP control 7	RNA	arrayconsortium.tgen.org::biosample.434589AD control	GPL570	1	brain, hippocampus	Homo sapiens			HIP control 7		normal	None	Adult		10 ug		brain	layer III neurons	male		hippocampus		76 years	Caucasian			Human
GSM119635	HIP control 8	RNA	arrayconsortium.tgen.org::biosample.434603AD control	GPL570	1	brain, hippocampus	Homo sapiens			HIP control 8		normal	None	Adult		10 ug		brain	layer III neurons	male		hippocampus		83 years	Caucasian			Human
GSM119636	HIP control 9	RNA	arrayconsortium.tgen.org::biosample.434617AD control	GPL570	1	brain, hippocampus	Homo sapiens			HIP control 9		normal	None	Adult		10 ug		brain	layer III neurons	male		hippocampus		79 years	Caucasian			Human
GSM119637	HIP control 10	RNA	arrayconsortium.tgen.org::biosample.434631AD control	GPL570	1	brain, hippocampus	Homo sapiens			HIP control 10		normal	None	Adult		10 ug		brain	layer III neurons	female		hippocampus		88 years	Caucasian			Human
GSM119638	HIP control 11	RNA	arrayconsortium.tgen.org::biosample.434645AD control	GPL570	1	brain, hippocampus	Homo sapiens			HIP control 11		normal	None	Adult		10 ug		brain	layer III neurons	female		hippocampus		73 years	Caucasian			Human
GSM119639	HIP control 12	RNA	arrayconsortium.tgen.org::biosample.434659AD control	GPL570	1	brain, hippocampus	Homo sapiens			HIP control 12		normal	None	Adult		10 ug		brain	layer III neurons	male		hippocampus		69 years	Caucasian			Human
GSM119640	HIP control 13	RNA	arrayconsortium.tgen.org::biosample.434673AD control	GPL570	1	brain, hippocampus	Homo sapiens			HIP control 13		normal	None	Adult		10 ug		brain	layer III neurons	male		hippocampus		78 years	Caucasian			Human
GSM238799	HIP_affected_1	RNA	arrayconsortium.tgen.org::biosample.457222cortical layer III neurons	GPL570	1	brain, Hippocampus	Homo sapiens	HIP_affected_1	pyramidal neuron		brain				10 ng		72 years				None		Adult			hippocampus	Human		Alzheimer's Disease	unknown	male
GSM238800	HIP_affected_2	RNA	arrayconsortium.tgen.org::biosample.457250cortical layer III neurons	GPL570	1	brain, Hippocampus	Homo sapiens	HIP_affected_2	pyramidal neuron		brain				10 ng		73 years				None		Adult			hippocampus	Human		Alzheimer's Disease	unknown	female
GSM238801	HIP_affected_3	RNA	arrayconsortium.tgen.org::biosample.457278cortical layer III neurons	GPL570	1	brain, Hippocampus	Homo sapiens	HIP_affected_3	pyramidal neuron		brain				10 ng		75 years				None		Adult			hippocampus	Human		Alzheimer's Disease	unknown	male
GSM238802	HIP_affected_4	RNA	arrayconsortium.tgen.org::biosample.457306cortical layer III neurons	GPL570	1	brain, Hippocampus	Homo sapiens	HIP_affected_4	pyramidal neuron		brain				10 ng		70 years				None		Adult			hippocampus	Human		Alzheimer's Disease	unknown	female
GSM238803	HIP_affected_5	RNA	arrayconsortium.tgen.org::biosample.457334cortical layer III neurons	GPL570	1	brain, Hippocampus	Homo sapiens	HIP_affected_5	pyramidal neuron		brain				10 ng		85 years				None		Adult			hippocampus	Human		Alzheimer's Disease	unknown	female
GSM238804	HIP_affected_6	RNA	arrayconsortium.tgen.org::biosample.457382cortical layer III neurons	GPL570	1	brain, Hippocampus	Homo sapiens	HIP_affected_6	pyramidal neuron		brain				10 ng		77 years				None		Adult			hippocampus	Human		Alzheimer's Disease	unknown	female
GSM238805	HIP_affected_7	RNA	arrayconsortium.tgen.org::biosample.457411cortical layer III neurons	GPL570	1	brain, Hippocampus	Homo sapiens	HIP_affected_7	pyramidal neuron		brain				10 ng		79 years				None		Adult			hippocampus	Human		Alzheimer's Disease	unknown	male
GSM238806	HIP_affected_8	RNA	arrayconsortium.tgen.org::biosample.457440cortical layer III neurons	GPL570	1	brain, Hippocampus	Homo sapiens	HIP_affected_8	pyramidal neuron		brain				10 ng		88 years				None		Adult			hippocampus	Human		Alzheimer's Disease	unknown	male
GSM238807	HIP_affected_9	RNA	arrayconsortium.tgen.org::biosample.457479cortical layer III neurons	GPL570	1	brain, Hippocampus	Homo sapiens	HIP_affected_9	pyramidal neuron		brain				10 ng		81 years				None		Adult			hippocampus	Human		Alzheimer's Disease	unknown	male
GSM238808	HIP_affected_10	RNA	arrayconsortium.tgen.org::biosample.568613cortical layer III neurons	GPL570	1	brain, Hippocampus	Homo sapiens	HIP_affected_10	layer III neurons		brain				10 ng		78 years				None		Adult			hippocampus	Human		Alzheimer's Disease	Caucasian	male
