# Supplementary material for: SCG5 and MITF may be novel markers of copper metabolism immunorelevance in Alzheimer’s disease
Source: Sci Rep. 2024 Jun 13;14:13619. doi: 10.1038/s41598-024-64599-z (PMC11176367; doi:10.1038/s41598-024-64599-z)
Supplement: Supplementary file 3 — Supplementary Table 3. [file 41598_2024_64599_MOESM3_ESM.xlsx]

## Sheet: Sheet1
Supplementary Table 3 The detailed information of DEGs between AD samples and control samples from GSE1297 dataset
Symbol	logFC	AveExpr	t	P.Value	adj.P.Val	B
ERF	1.33161	8.23872	5.75571	2.13562e-06	0.0288629	3.42161
PTGER4P2-CDK2AP2P2	1.37649	6.26836	4.96234	2.16951e-05	0.146604	1.79949
LOC441259 /// PMS2P1 /// PMS2P4 /// PMS2P5 /// PMS2P6 /// PMS2P9	1.41127	5.60333	4.43736	9.94625e-05	0.409686	0.707315
RAD54L2	0.808987	5.95654	4.12334	0.000244154	0.409686	0.0553162
RBL1	1.03716	6.15971	4.05932	0.00029271	0.409686	-0.0769543
RFXAP	-1.20144	4.16978	-4.0519	0.000298916	0.409686	-0.0922647
SLC35F2	0.586125	8.82866	4.04712	0.000302985	0.409686	-0.102132
E2F5	-1.36169	4.78893	-4.00872	0.000337675	0.409686	-0.181281
RFK	-0.910241	10.0058	-3.97375	0.000372639	0.409686	-0.253269
USP19	0.7879	7.37558	3.97037	0.000376192	0.409686	-0.260206
STON1	0.944928	7.68183	3.92557	0.000426652	0.409686	-0.352243
COL5A2	-1.79741	9.91344	-3.90031	0.000457954	0.409686	-0.404043
PDC	-1.30458	5.20822	-3.88859	0.000473229	0.409686	-0.428057
ACTR8	0.526286	8.13648	3.88837	0.000473517	0.409686	-0.428502
AGTR1	0.73065	6.58853	3.88333	0.000480243	0.409686	-0.438824
KIAA0368	-0.736375	10.1322	-3.81978	0.000573443	0.409686	-0.568718
C1orf116	0.6571	3.82102	3.80136	0.000603616	0.409686	-0.606294
MRPL15	-0.651509	8.95264	-3.77084	0.000657011	0.409686	-0.668424
MDFIC	0.709744	7.90098	3.71529	0.00076625	0.409686	-0.781226
MRPS16	-0.875632	6.44023	-3.71485	0.000767189	0.409686	-0.782125
ATP6V1D	-0.579011	10.3682	-3.71277	0.000771618	0.409686	-0.786348
NOP14-AS1	0.714694	5.68854	3.68063	0.000843155	0.409686	-0.851405
PLXNB2	0.763306	8.90207	3.67905	0.000846835	0.409686	-0.854602
PLEKHO2	0.636681	9.52017	3.66253	0.000886236	0.409686	-0.88798
NXT2	0.588233	7.88509	3.62846	0.00097317	0.409686	-0.956678
NRIP2	0.9942	7.12939	3.62636	0.000978797	0.409686	-0.96091
BRCA1	0.757859	6.96119	3.62036	0.000995029	0.409686	-0.972988
SP140L	0.754276	6.8574	3.59395	0.00106964	0.409686	-1.02609
CNR1	-0.878222	8.26022	-3.59174	0.00107615	0.409686	-1.03054
PLD2	0.589069	8.75837	3.59049	0.00107982	0.409686	-1.03304
KPNA2	-0.558709	10.3203	-3.58422	0.00109849	0.409686	-1.04563
LOC101928717 /// SLC19A1	0.671085	7.30715	3.58051	0.00110968	0.409686	-1.05308
LILRA4	1.50762	6.70706	3.57594	0.00112361	0.409686	-1.06224
KIAA0485	0.705182	9.05019	3.56998	0.00114205	0.409686	-1.0742
FGF20	1.36176	5.21402	3.56988	0.00114237	0.409686	-1.0744
PBXIP1	0.757075	9.78691	3.56562	0.0011557	0.409686	-1.08293
TOX3	-0.611949	8.11704	-3.53839	0.00124471	0.409686	-1.13743
ACO2	-0.530953	10.3293	-3.5371	0.0012491	0.409686	-1.14002
FAR2	-1.41491	7.4013	-3.5301	0.00127309	0.409686	-1.154
CDH10	-0.55344	10.0566	-3.50083	0.00137843	0.409686	-1.21242
CNGB3	0.941673	7.64427	3.48458	0.00144045	0.409686	-1.24475
PLCB1	-0.648238	10.4379	-3.4738	0.00148309	0.409686	-1.2662
RB1CC1	-0.507742	9.85541	-3.46529	0.00151761	0.409686	-1.2831
CCNB2	1.30462	7.03306	3.45963	0.00154099	0.409686	-1.29434
WFDC1	-0.545629	9.18907	-3.4549	0.00156079	0.409686	-1.30372
ZHX3	0.50645	8.50767	3.44298	0.0016118	0.409686	-1.32736
KLRB1	1.22629	6.32083	3.439	0.00162923	0.409686	-1.33526
HP /// HPR	1.39485	6.04336	3.43544	0.00164492	0.409686	-1.34231
WIF1	-1.34321	8.95056	-3.43104	0.00166454	0.409686	-1.35103
PDZD3	0.904848	5.79936	3.39603	0.00182877	0.409686	-1.42019
ZSWIM1	0.588265	8.17516	3.37503	0.00193469	0.409686	-1.46157
TEAD3	1.02129	6.6194	3.37479	0.00193593	0.409686	-1.46204
INCENP	1.35377	5.80506	3.37298	0.00194535	0.409686	-1.46561
LTK	0.795222	5.83523	3.37209	0.00194998	0.409686	-1.46736
CLDN18	0.538416	6.03266	3.36053	0.00201123	0.409686	-1.49009
LOC101927965 /// LRAT	1.13804	5.93085	3.35371	0.00204822	0.409686	-1.50349
AVPR2	1.00194	4.71888	3.35303	0.00205196	0.409686	-1.50483
DENND4C	0.527474	7.99605	3.35124	0.00206179	0.409686	-1.50834
ZBTB7C	1.15309	3.12663	3.3398	0.00212569	0.409686	-1.53078
GPRC5C	1.01981	7.36895	3.31886	0.00224767	0.409686	-1.57179
RANBP17	1.01862	6.85905	3.31758	0.00225536	0.409686	-1.5743
FBXW4P1	1.46997	5.73465	3.30868	0.00230938	0.409686	-1.59169
TRIM36	-1.2052	8.86915	-3.30442	0.00233569	0.409686	-1.60002
IRAK4	0.803137	6.78969	3.30436	0.00233604	0.409686	-1.60013
SCD5	0.802968	9.1433	3.30037	0.00236093	0.409686	-1.60792
UMOD	1.10098	5.21388	3.28949	0.00243012	0.409686	-1.62915
RAB13	0.733268	10.219	3.28799	0.00243979	0.409686	-1.63207
LTB4R	0.985527	6.30819	3.27455	0.00252824	0.409686	-1.65824
COL4A1	-0.852076	7.94373	-3.26765	0.00257486	0.409686	-1.67167
WWTR1	0.878231	8.22917	3.2644	0.00259715	0.409686	-1.678
PPP3R1	-0.57816	9.22511	-3.2627	0.00260879	0.409686	-1.68129
ZMYM1	0.68768	7.30366	3.25074	0.00269258	0.409686	-1.70452
SLC16A5	0.76467	5.86363	3.24455	0.00273697	0.409686	-1.71653
B4GALNT1	-0.571527	8.86129	-3.24297	0.00274842	0.409686	-1.7196
RSG1	0.798773	7.07759	3.23958	0.0027731	0.409686	-1.72617
TMEM212	0.737655	7.15784	3.23731	0.00278974	0.409686	-1.73057
STX1A	-0.512619	9.92889	-3.22812	0.00285814	0.409686	-1.74836
MIR1304 /// SNORA1 /// SNORA18 /// SNORA32 /// SNORA40 /// SNORA8 /// SNORD5 /// TAF1D	-0.622448	9.76564	-3.2214	0.00290917	0.409686	-1.76136
FADS1 /// MIR1908	0.567437	10.6095	3.22087	0.00291318	0.409686	-1.76238
CCAR2	0.748987	2.71457	3.21475	0.00296051	0.409686	-1.77422
PCDHA2	-0.862468	4.42054	-3.21128	0.00298766	0.409686	-1.78092
TTK	-0.749474	5.38198	-3.207	0.00302141	0.409686	-1.78918
ROBO3	0.958423	7.925	3.19844	0.00309016	0.409686	-1.80571
LOC389906	1.00821	4.71871	3.19479	0.0031199	0.409686	-1.81274
HLA-DPB1	0.662269	10.5368	3.19069	0.0031536	0.409686	-1.82063
NRXN1	-0.75954	8.28801	-3.19052	0.00315497	0.409686	-1.82095
DPF3	0.521432	8.64591	3.18858	0.00317108	0.409686	-1.82469
KCND2	-0.733379	8.62111	-3.1802	0.0032415	0.409686	-1.84083
LOC100862671 /// SRCAP	0.596074	7.74682	3.16377	0.0033839	0.409686	-1.8724
HOXB1	1.30575	6.78816	3.15757	0.00343909	0.409686	-1.88428
IL10RA	0.541454	8.30453	3.15613	0.00345211	0.409686	-1.88706
PPP3CA	-0.646211	12.1976	-3.15521	0.00346042	0.409686	-1.88882
SMG6	0.510602	6.93563	3.14022	0.00359836	0.409686	-1.91752
RFPL1S	-0.852968	10.0771	-3.13987	0.00360167	0.409686	-1.9182
NETO2	-0.80495	8.63905	-3.13443	0.0036531	0.409686	-1.92861
ERBB2IP	0.645788	11.717	3.1332	0.0036648	0.409686	-1.93096
FAM189A2	0.586759	10.0517	3.13061	0.00368956	0.409686	-1.9359
GABRQ	0.707587	7.2234	3.11023	0.00389029	0.409686	-1.97479
PDGFRB	0.526515	8.22142	3.10859	0.00390689	0.409686	-1.97792
PIGR	0.546376	8.39908	3.09934	0.00400173	0.409686	-1.99552
USP9Y	-1.91445	5.32483	-3.09762	0.00401971	0.409686	-1.99881
GFAP	0.619132	14.6027	3.09721	0.00402397	0.409686	-1.99959
TAC1	-1.31972	8.99535	-3.09442	0.00405311	0.409686	-2.00488
EIF4A1 /// SNORA48 /// SNORA67 /// SNORD10	0.553007	7.8597	3.094	0.00405753	0.409686	-2.00568
OR2N1P /// OR2N1P	1.04172	7.62577	3.0909	0.00409022	0.409686	-2.01157
CTDSP1	0.733686	9.73278	3.0886	0.00411472	0.409686	-2.01595
BTF3P13 /// BTF3P13	1.21122	5.61312	3.08469	0.00415653	0.409686	-2.02337
MIR6883 /// PER1	0.556661	9.4918	3.08171	0.00418869	0.409686	-2.02903
EEF1DP5 /// EEF1DP5	0.907758	6.26778	3.08086	0.00419796	0.409686	-2.03065
GRIA1	-0.827605	9.58351	-3.07428	0.0042699	0.409686	-2.04312
ZNF136	0.512418	8.38371	3.07385	0.00427473	0.409686	-2.04395
STAG3L3	0.780541	8.32067	3.06695	0.00435153	0.409686	-2.05701
CD3D	1.00566	7.12943	3.06028	0.00442706	0.409686	-2.06964
RUNX3	0.720011	7.21876	3.06011	0.00442898	0.409686	-2.06995
SLFN12	1.13638	5.85488	3.05207	0.00452176	0.409686	-2.08516
ERMAP	1.3517	5.72855	3.04447	0.00461113	0.409686	-2.09952
AKR1C4	1.27628	4.41515	3.04022	0.00466183	0.409686	-2.10754
BIN3-IT1	1.01094	6.75453	3.03967	0.00466841	0.409686	-2.10857
GLULP4 /// GLULP4	1.14397	6.16912	3.03533	0.00472081	0.409686	-2.11675
GLRA1	0.900941	6.30325	3.02829	0.00480695	0.409686	-2.13002
RASL12	0.778106	9.85878	3.02805	0.00480999	0.409686	-2.13048
F9	1.05833	6.2464	3.0264	0.00483033	0.409686	-2.13357
CASC3 /// MIR6866	0.546924	10.7671	3.01956	0.00491595	0.409686	-2.14645
TTC31	0.58451	8.28937	3.01295	0.00499994	0.409686	-2.15887
AHNAK	0.608245	10.3077	3.00955	0.00504364	0.409686	-2.16525
ANK1	-0.645905	6.75313	-3.00943	0.00504523	0.409686	-2.16548
CPB1	0.883719	7.07711	3.00831	0.00505977	0.409686	-2.16759
KIR2DS1	0.515525	7.60337	3.00798	0.00506397	0.409686	-2.1682
ZNF3	0.523117	6.70702	3.00153	0.00514822	0.409686	-2.1803
BTN3A1	0.539579	8.25133	2.99732	0.00520408	0.409686	-2.18821
ADAM8	0.839776	5.44778	2.99592	0.00522273	0.409686	-2.19083
CDC42EP4	0.548711	9.95843	2.99016	0.00530017	0.409686	-2.20162
SIM2	0.606547	6.70506	2.98462	0.00537562	0.409686	-2.21197
ATRNL1	-0.627407	9.06136	-2.98124	0.00542227	0.409686	-2.2183
CCL23	0.883019	5.01621	2.97714	0.00547923	0.409686	-2.22596
SLC25A12	-0.617775	8.92656	-2.97353	0.00552979	0.409686	-2.23269
VNN3	0.964557	5.27293	2.97321	0.0055344	0.409686	-2.2333
UBE2V2P3 /// UBE2V2P3	0.7443	3.99124	2.97154	0.00555795	0.409686	-2.23641
SI	1.58798	3.27924	2.96893	0.00559506	0.409686	-2.24129
SYNGR3	-0.827235	10.7781	-2.96569	0.00564142	0.409686	-2.24733
MYH7B	1.28332	5.94271	2.96521	0.00564823	0.409686	-2.24821
PYY2	0.669011	4.84805	2.96362	0.00567115	0.409686	-2.25118
TBL1X	0.553373	8.19607	2.96101	0.00570905	0.409686	-2.25606
CADPS2	-0.640293	9.72167	-2.95967	0.00572854	0.409686	-2.25855
GTF2H3	0.824853	8.72347	2.95314	0.00582443	0.409686	-2.27071
KLK2	0.691443	5.47005	2.94918	0.00588332	0.409686	-2.27808
GPR22	-1.22106	7.42513	-2.94285	0.00597851	0.409686	-2.28983
PRAMEF10	1.10098	5.33784	2.93846	0.00604551	0.409686	-2.29799
LINC00302	1.05144	4.93635	2.93806	0.00605163	0.409686	-2.29873
SRD5A1	-0.723182	8.25365	-2.93751	0.00606005	0.409686	-2.29975
PRKAR2B	-0.647878	10.301	-2.93511	0.00609707	0.409686	-2.30421
GAD1	-0.98718	9.02621	-2.93249	0.00613764	0.409686	-2.30906
TMEM151B	-0.520812	9.881	-2.932	0.00614534	0.409686	-2.30998
EFCAB2	0.753455	6.81959	2.9314	0.00615458	0.409686	-2.31108
MYT1L	-0.77946	10.4877	-2.92723	0.00621995	0.409686	-2.31882
CADM3-AS1	0.528187	4.3783	2.92439	0.00626493	0.409686	-2.32409
DMRT1	1.08905	4.7154	2.92382	0.00627383	0.409686	-2.32513
COPZ2	0.999361	7.43631	2.92262	0.00629305	0.409686	-2.32737
DOCK10	0.632947	8.96648	2.92195	0.00630371	0.409686	-2.32861
FGGY	-0.765342	6.51258	-2.92148	0.00631111	0.409686	-2.32946
RAD21L1	1.54538	3.81319	2.91292	0.00644926	0.409686	-2.34531
SLC47A1	1.77323	7.48656	2.9109	0.00648228	0.409686	-2.34905
LOC101060604 /// SLC7A5P1 /// SMG1P3	1.31039	4.88334	2.90904	0.00651266	0.409686	-2.35247
LOC729966 /// PDE4C	0.748715	11.2577	2.90594	0.00656382	0.409686	-2.35819
CCK	-1.06753	10.0869	-2.90214	0.00662707	0.409686	-2.36521
SLC1A1	-0.534915	8.99374	-2.90072	0.00665087	0.409686	-2.36783
ZNF280A	0.600649	7.7014	2.89289	0.00678335	0.409686	-2.38226
HSPA12A	-0.570452	9.6067	-2.88879	0.00685384	0.409686	-2.38982
QPCT	-0.70602	7.13411	-2.88758	0.00687472	0.409686	-2.39205
ZNF804A	-0.640736	8.8262	-2.88743	0.00687733	0.409686	-2.39233
RGS7	-0.723416	11.2797	-2.88442	0.00692969	0.409686	-2.39787
ZFHX3	0.760733	7.46625	2.8806	0.00699655	0.409686	-2.40489
WDR47	-0.599452	10.7979	-2.87727	0.00705536	0.409686	-2.41102
APOO	-0.646943	9.20737	-2.87503	0.00709507	0.409686	-2.41512
PTH1R	0.541961	8.73203	2.87355	0.0071216	0.409686	-2.41785
SFTPC	0.569328	7.22558	2.87246	0.00714105	0.409686	-2.41984
ITPKB	0.776717	11.5258	2.86881	0.00720681	0.409686	-2.42654
WASF1	-0.706898	11.9273	-2.867	0.0072396	0.409686	-2.42986
PLXNB3	0.631834	9.07474	2.86618	0.00725448	0.409686	-2.43136
KIAA0125	0.67331	6.4392	2.86446	0.00728583	0.409686	-2.43452
F2RL1	0.61862	7.06785	2.86427	0.00728931	0.409686	-2.43486
UGGT2	-0.520975	8.88144	-2.86198	0.00733134	0.409686	-2.43907
LOC100288974 /// MBL1P	0.619076	3.65359	2.86131	0.00734366	0.409686	-2.44029
RIMS2	-0.559238	8.29725	-2.86033	0.00736164	0.409686	-2.44208
SSX1	0.999556	5.78337	2.85982	0.00737105	0.409686	-2.44301
NOTCH2NL	0.53967	10.3274	2.8578	0.00740861	0.409686	-2.44673
LTF	2.16007	6.94082	2.85744	0.00741527	0.409686	-2.44739
CLEC7A	0.579707	8.18561	2.85704	0.00742262	0.409686	-2.44811
TOB2	0.739917	9.60245	2.85521	0.00745673	0.409686	-2.45146
DAAM2	0.568062	12.0804	2.85492	0.00746207	0.409686	-2.45198
NEUROD6	-0.709785	9.71503	-2.85478	0.0074648	0.409686	-2.45225
SERPINI1	-0.951651	11.0457	-2.85329	0.00749258	0.409686	-2.45497
TGFBR3	0.567243	8.76041	2.85219	0.00751327	0.409686	-2.45698
LMO4	-0.659368	10.384	-2.84851	0.00758289	0.409686	-2.46372
UGP2	-0.512641	11.2972	-2.84414	0.00766614	0.409686	-2.4717
CYP4F12	1.26437	7.39969	2.84181	0.00771091	0.409686	-2.47595
ABCA1	0.683684	9.27179	2.83	0.00794173	0.409686	-2.4975
SNED1	0.592752	7.81323	2.82915	0.00795865	0.409686	-2.49905
PAX5	0.790702	5.77847	2.82891	0.00796332	0.409686	-2.49948
LDB2	-0.911201	9.89453	-2.82676	0.00800608	0.409686	-2.50339
CYP27B1	0.888223	5.93098	2.82661	0.0080091	0.409686	-2.50367
MYOM1	1.08584	6.78103	2.82416	0.00805818	0.409686	-2.50813
RP6-91H8.1	0.844155	4.00396	2.81908	0.00816073	0.409686	-2.51736
IL1R1	0.731871	7.82891	2.81903	0.00816189	0.409686	-2.51747
ST3GAL1	1.29837	5.73281	2.81752	0.00819254	0.409686	-2.5202
PTAFR	0.508218	7.61082	2.81239	0.00829778	0.409686	-2.52952
C14orf2	-0.531754	11.8239	-2.80895	0.0083691	0.409686	-2.53577
HIST1H3I	1.08897	5.63211	2.80524	0.00844663	0.409686	-2.5425
FOLH1	0.887078	6.48271	2.80242	0.00850602	0.409686	-2.54762
NUP93	-1.25504	5.92792	-2.80177	0.00851982	0.409686	-2.5488
FGD2	0.651809	7.21917	2.79808	0.00859827	0.409686	-2.55549
CCL22	0.660381	4.98114	2.78814	0.00881278	0.409686	-2.57347
RAB23	-0.940039	5.99973	-2.78718	0.00883372	0.409686	-2.5752
UNC93B1	0.914243	6.15754	2.78228	0.00894154	0.409686	-2.58405
KIT	-0.794499	10.1202	-2.78207	0.00894623	0.409686	-2.58443
SMAP1	-0.652563	9.43079	-2.78056	0.00897972	0.409686	-2.58716
SOX13	0.534994	8.18046	2.78004	0.00899146	0.409686	-2.58811
RNF125	0.598251	7.34564	2.77993	0.00899371	0.409686	-2.58829
CLDN10	-0.615291	9.80308	-2.77627	0.0090755	0.409686	-2.5949
ITGB4	0.698352	8.16321	2.77542	0.00909461	0.409686	-2.59643
RAPGEF1	-0.735348	4.80489	-2.77522	0.00909919	0.409686	-2.5968
CD72	1.06362	5.07001	2.77349	0.00913812	0.409686	-2.59991
ID4	0.524012	10.7103	2.77335	0.00914142	0.409686	-2.60018
MICALL2	0.746516	8.47131	2.77144	0.00918455	0.409686	-2.60361
P2RY14	0.894217	7.27031	2.77014	0.00921412	0.409686	-2.60595
SIT1	0.842104	6.09291	2.76967	0.00922483	0.409686	-2.6068
MRPS11P1 /// MRPS11P1	0.871103	6.23028	2.76946	0.00922969	0.409686	-2.60718
RASSF8	1.0892	5.73187	2.76839	0.00925412	0.409686	-2.60911
KIFC3	0.828688	7.47331	2.76672	0.0092923	0.409686	-2.61211
SLC7A7	0.601197	9.21171	2.76205	0.00940014	0.409686	-2.62052
CYP4F2 /// CYP4F3	1.23603	4.86651	2.75883	0.00947512	0.409686	-2.62632
DENND2A	0.512516	8.26901	2.7563	0.0095344	0.409686	-2.63086
UPK3A	0.547833	4.13228	2.75609	0.00953929	0.409686	-2.63124
B4GALT6	-0.832009	7.52513	-2.75517	0.00956087	0.409686	-2.63288
TENM1	-0.774742	8.09303	-2.75497	0.0095657	0.409686	-2.63325
SEMA6A	0.536577	8.2192	2.74871	0.00971432	0.409686	-2.64449
IL24	0.723086	3.66882	2.74819	0.00972685	0.409686	-2.64543
RPS4XP9 /// RPS4XP9	0.849334	6.40844	2.74751	0.00974309	0.409686	-2.64664
AL590762.11	0.59644	7.83938	2.74674	0.00976162	0.409686	-2.64803
CYP2D6	0.844279	6.20546	2.74392	0.0098294	0.409686	-2.65307
DDAH2	0.553693	8.67046	2.74227	0.00986953	0.409686	-2.65604
USH1C	0.594237	8.27193	2.74204	0.00987499	0.409686	-2.65644
OR7E47P	0.790944	5.0609	2.74047	0.00991318	0.409686	-2.65925
TUBB4B	-0.79042	11.7706	-2.73907	0.00994745	0.409686	-2.66177
PTCRA	0.524666	8.58944	2.73706	0.0099967	0.409686	-2.66536
PVRL1	0.509279	6.21369	2.73674	0.0100046	0.409686	-2.66594
RBP3	0.9971	5.13452	2.73402	0.0100716	0.409686	-2.6708
F2RL3	0.981348	5.86391	2.73307	0.0100951	0.409686	-2.6725
LINC00341 /// SYNE3	0.732345	9.48933	2.73207	0.0101199	0.409686	-2.67429
FXYD6	-0.60935	11.4026	-2.73205	0.0101205	0.409686	-2.67433
GRAP	0.98274	4.54983	2.73156	0.0101326	0.409686	-2.6752
OXCT1	-0.539839	9.99739	-2.73066	0.010155	0.409686	-2.67681
E2F2	0.815419	4.33035	2.72688	0.0102497	0.411574	-2.68357
INSL6	0.633305	3.1527	2.72577	0.0102776	0.411574	-2.68555
PRLH	1.24178	7.03053	2.72469	0.0103049	0.411574	-2.68748
UNC119B	0.522643	10.0998	2.72275	0.0103541	0.411574	-2.69095
RFX4	1.3669	6.33467	2.71767	0.0104837	0.414624	-2.7
SMA4	0.727591	8.40557	2.71579	0.0105321	0.414624	-2.70336
MBTD1	0.834142	6.16082	2.71383	0.0105828	0.414624	-2.70685
MITF	0.51763	8.94875	2.71321	0.0105989	0.414624	-2.70796
LRIT1	0.93862	4.02501	2.70944	0.010697	0.414624	-2.71467
CAMK1G	-0.816985	8.18818	-2.70901	0.0107082	0.414624	-2.71543
KIAA1614	0.796086	5.05536	2.70774	0.0107417	0.414624	-2.7177
PI4KA	-0.514453	10.3056	-2.70733	0.0107523	0.414624	-2.71842
ECM2	0.682076	8.37131	2.70621	0.010782	0.414624	-2.72042
IGF2-AS	0.808603	4.21466	2.70406	0.0108386	0.414624	-2.72424
MECOM	0.595591	6.59182	2.70207	0.0108915	0.414624	-2.72778
BGN	0.512977	8.77583	2.70095	0.0109214	0.414624	-2.72978
ELAVL2	-1.03863	5.57076	-2.70017	0.0109421	0.414624	-2.73115
HDAC1	0.504511	9.19855	2.69896	0.0109746	0.414624	-2.73331
HAO2	0.590632	7.57272	2.69887	0.0109769	0.414624	-2.73347
COL4A5	0.52774	10.4964	2.6987	0.0109816	0.414624	-2.73378
ZNF710	0.649531	8.18797	2.69692	0.0110294	0.414624	-2.73693
FUT7	0.721203	5.59326	2.69511	0.011078	0.414624	-2.74014
YPEL1	-1.12797	6.23286	-2.69015	0.011213	0.414624	-2.74895
ALX4	0.626953	4.64979	2.68893	0.0112463	0.414624	-2.7511
SPAG11A /// SPAG11B	0.82879	5.25487	2.68863	0.0112546	0.414624	-2.75164
DPEP1	0.803402	6.86309	2.68784	0.0112764	0.414624	-2.75305
NCAPG2	-0.622661	7.17403	-2.6806	0.0114769	0.414624	-2.76586
ATP5C1	-0.511372	11.1042	-2.67853	0.0115349	0.414624	-2.76953
HSD17B7	0.580939	9.85122	2.67784	0.0115543	0.414624	-2.77075
RSRC1	0.935628	6.47541	2.6775	0.0115638	0.414624	-2.77134
DIAPH2-AS1	0.542	6.62619	2.67388	0.011666	0.414624	-2.77775
CLDN5	0.565108	9.93314	2.673	0.0116909	0.414624	-2.77929
CCL17	0.798345	4.46227	2.67143	0.0117358	0.414624	-2.78208
NELL1	-1.3409	6.676	-2.66866	0.0118148	0.414624	-2.78696
TP53	0.544568	6.81386	2.66764	0.0118442	0.414624	-2.78877
EVC	0.675418	4.99841	2.66753	0.0118473	0.414624	-2.78895
SST	-0.910005	9.24897	-2.66403	0.0119484	0.414624	-2.79513
COMP	0.925351	3.68667	2.66321	0.0119722	0.414624	-2.79657
TEX14	0.837083	5.10568	2.66245	0.0119943	0.414624	-2.79792
GPR125	0.51982	9.72441	2.66239	0.0119961	0.414624	-2.79802
FGL1	0.582834	7.68191	2.66218	0.0120022	0.414624	-2.7984
KIAA0319	-0.610617	8.05888	-2.65552	0.0121975	0.414624	-2.81012
CDK19	0.516798	10.1952	2.65423	0.0122358	0.414624	-2.8124
TFDP3	1.0988	4.59597	2.6519	0.0123051	0.414624	-2.8165
CD79B	1.09154	5.84063	2.65159	0.0123143	0.414624	-2.81705
PPP1R13L	0.532436	8.81044	2.65142	0.0123193	0.414624	-2.81734
TLR1	0.611178	6.47482	2.65141	0.0123198	0.414624	-2.81737
OR7E12P	0.545765	8.47646	2.65051	0.0123466	0.414624	-2.81894
EPYC	0.987955	5.45032	2.64979	0.0123681	0.414624	-2.82021
PRKCB	-0.614325	11.526	-2.64907	0.0123896	0.414624	-2.82148
SPHK1	0.537824	7.99582	2.6395	0.0126799	0.414624	-2.83829
CKM	0.682855	4.86865	2.63836	0.0127148	0.414624	-2.84029
WRB	-0.565474	11.2939	-2.63819	0.0127199	0.414624	-2.84058
AQP7 /// LOC100509620 /// LOC101930168	0.741689	6.13157	2.63774	0.0127337	0.414624	-2.84136
ATP6V1G2	-0.840856	10.8922	-2.63059	0.0129556	0.414828	-2.85391
PAGR1	0.807349	8.19455	2.62615	0.013095	0.414828	-2.86168
NMNAT2	-0.664908	9.91284	-2.62442	0.0131495	0.414828	-2.86469
CD38	1.07768	5.6838	2.62369	0.0131727	0.414828	-2.86596
BEX1	-0.516709	12.6876	-2.62215	0.0132219	0.414828	-2.86867
PRSS3P3	0.985162	5.37629	2.62128	0.0132495	0.414828	-2.87019
DOCK2	0.817713	6.68172	2.62105	0.0132569	0.414828	-2.87059
KCNQ2	-0.5121	9.76138	-2.62073	0.0132671	0.414828	-2.87115
ATP8B1	0.714158	10.6231	2.61586	0.0134234	0.414828	-2.87965
MOAP1	-0.686502	11.1893	-2.61324	0.0135084	0.414828	-2.88422
MUC1	0.507405	7.32702	2.61276	0.0135239	0.414828	-2.88505
LOC100506558 /// MATN2	0.586855	8.89722	2.61243	0.0135348	0.414828	-2.88564
ARHGEF16	0.618393	7.74694	2.61198	0.0135492	0.414828	-2.88641
RAD51C	-0.511454	7.97743	-2.61185	0.0135536	0.414828	-2.88665
MTX2	-0.669566	8.81337	-2.61064	0.013593	0.414828	-2.88875
HSPH1	-0.880421	10.9606	-2.61051	0.0135974	0.414828	-2.88899
EVX1	0.718715	6.52227	2.60599	0.0137458	0.416148	-2.89686
POU4F2	0.586647	6.69822	2.60039	0.013932	0.418309	-2.90661
ITFG1	-1.1565	8.97035	-2.59924	0.0139704	0.418309	-2.90861
SREBF1	0.685521	9.60307	2.59806	0.01401	0.418309	-2.91066
ASTN1	-0.578081	10.2664	-2.59703	0.0140445	0.418309	-2.91244
CTPS2	0.620106	6.89001	2.59681	0.014052	0.418309	-2.91283
CYP3A7-CYP3AP1	0.687718	5.13581	2.59551	0.0140959	0.418645	-2.91509
CENPE	0.704537	4.41696	2.58809	0.0143485	0.421142	-2.92797
2022-03-03	0.600135	7.94405	2.58761	0.0143653	0.421142	-2.92881
BPY2	0.715623	4.04409	2.58553	0.0144369	0.421373	-2.93242
ECRP	0.951948	6.07355	2.58533	0.0144438	0.421373	-2.93276
PPP2CA	-0.537353	11.1899	-2.58467	0.0144667	0.421373	-2.93391
GPRASP1	-0.638526	11.1125	-2.57738	0.0147209	0.421725	-2.94653
CPM	0.551046	7.58735	2.57697	0.0147354	0.421725	-2.94724
LDHA	-0.583081	12.0401	-2.57459	0.0148195	0.421725	-2.95136
TOP3B	0.828613	4.88137	2.57426	0.0148311	0.421725	-2.95193
HOXB9	1.03015	5.8263	2.56976	0.0149912	0.421725	-2.9597
ZNRF4	0.756028	7.13599	2.56907	0.0150159	0.421725	-2.96089
HPRT1	-0.816553	10.097	-2.56831	0.0150431	0.421725	-2.9622
KANK3	0.990091	5.35206	2.56811	0.0150504	0.421725	-2.96256
HBE1	0.881174	5.6375	2.56642	0.015111	0.421725	-2.96546
TTR	-1.39992	7.54349	-2.56548	0.0151449	0.421725	-2.96708
CLN8	0.571988	6.97308	2.56492	0.0151652	0.421725	-2.96806
GSPT2	-0.57886	8.97194	-2.56452	0.0151795	0.421725	-2.96874
AP4E1	0.947676	4.97311	2.56406	0.0151964	0.421725	-2.96955
TSPAN13	-0.728125	11.1659	-2.56089	0.0153117	0.422026	-2.97502
C2orf83	0.789995	5.83187	2.56015	0.0153385	0.422026	-2.97628
GCK	1.00658	6.52675	2.55414	0.0155597	0.422026	-2.98664
NECAP1	-0.644979	9.65954	-2.55413	0.0155601	0.422026	-2.98666
TRPS1	0.52042	9.65662	2.55395	0.0155668	0.422026	-2.98697
CLC	0.959653	6.15568	2.55379	0.0155727	0.422026	-2.98725
ADCY7	0.501888	8.08136	2.55038	0.0156994	0.422026	-2.99311
GUCY1B3	-0.574821	9.76565	-2.5499	0.0157172	0.422026	-2.99393
POLR1B	0.61849	10.2016	2.54869	0.0157626	0.422026	-2.99602
RPA4	0.815133	6.6304	2.54812	0.0157838	0.422026	-2.99699
SLC44A1	0.862945	8.59644	2.54102	0.0160522	0.422026	-3.00918
GLI1	0.870829	6.90259	2.54087	0.0160578	0.422026	-3.00943
NDRG4	-0.771692	11.507	-2.54023	0.0160825	0.422026	-3.01055
GRPEL1	-0.613537	8.487	-2.54007	0.0160885	0.422026	-3.01082
TMEM127	1.10362	6.8986	2.53783	0.016174	0.422026	-3.01465
CYP3A5	0.750649	5.46999	2.53611	0.0162402	0.422026	-3.0176
NEUROD1	-0.706874	8.69721	-2.53223	0.0163902	0.422026	-3.02425
SCN3B	-0.743557	11.3523	-2.53147	0.01642	0.422026	-3.02556
NIPAL2	0.726412	8.51795	2.53015	0.0164713	0.422026	-3.02782
CACNB2	-0.656617	7.90978	-2.52464	0.0166873	0.422026	-3.03723
SLC12A5	-0.692481	11.3767	-2.51673	0.0170022	0.422026	-3.05074
OVOL2	0.506875	6.71756	2.51641	0.0170153	0.422026	-3.0513
TMEM19	0.713832	6.80237	2.51424	0.0171028	0.422026	-3.055
BAI3	-0.507113	9.62659	-2.5133	0.0171409	0.422026	-3.05661
OPHN1	0.546257	11.5273	2.51142	0.017217	0.422026	-3.05981
LCN2	0.578441	7.01831	2.51073	0.0172451	0.422026	-3.06099
TRNAU1AP	0.738334	7.03147	2.51024	0.0172649	0.422026	-3.06181
RAPGEFL1	-0.920488	8.8875	-2.50996	0.0172763	0.422026	-3.06229
ACADS	0.536161	7.79045	2.50983	0.0172817	0.422026	-3.06251
CCDC69	0.785751	6.63163	2.5083	0.0173439	0.422026	-3.06511
RARRES2	0.61651	8.43454	2.50822	0.0173473	0.422026	-3.06525
SYNJ1	-0.580997	9.76994	-2.50693	0.0174001	0.422026	-3.06745
IPP	0.533185	7.53069	2.50456	0.0174976	0.422026	-3.07148
DSPP	0.545434	6.32761	2.50438	0.0175049	0.422026	-3.07178
ACP5	0.783071	6.71354	2.50363	0.017536	0.422026	-3.07306
KIR3DL1	0.895944	6.64577	2.50269	0.017575	0.422026	-3.07466
CCT8L2	0.82209	5.87179	2.50087	0.0176504	0.422026	-3.07775
SLC34A1	0.796565	6.25694	2.50072	0.0176567	0.422026	-3.07801
NCKAP1L	0.501879	7.7017	2.4998	0.0176948	0.422026	-3.07957
CTAG1A /// CTAG1B	0.726265	3.95346	2.49893	0.017731	0.422026	-3.08105
H2AFB1 /// H2AFB2 /// H2AFB3	0.901527	4.28996	2.4979	0.0177741	0.422026	-3.0828
FNDC8	0.607056	4.33286	2.4959	0.0178579	0.422026	-3.08619
APLNR	1.09258	10.5972	2.49413	0.0179327	0.422026	-3.08921
CXCR6	0.605315	5.89432	2.49401	0.0179376	0.422026	-3.0894
PTPRB	0.544415	6.5545	2.4927	0.0179928	0.422026	-3.09162
BAIAP2L2	0.981137	5.43985	2.49261	0.0179966	0.422026	-3.09178
LOC101928669 /// LOC644450	0.856098	5.9662	2.49164	0.0180377	0.422026	-3.09342
ONECUT1	1.13892	6.18437	2.49157	0.0180408	0.422026	-3.09355
PDE12	0.982719	6.31736	2.48936	0.0181349	0.422026	-3.0973
CACNG3	-1.1002	9.69178	-2.48699	0.0182361	0.422026	-3.10131
TTLL4	0.530224	7.50137	2.48642	0.0182606	0.422026	-3.10228
PITX3	0.583526	4.7857	2.48598	0.0182791	0.422026	-3.10301
NEDD8	-0.551712	9.92914	-2.48312	0.0184025	0.422026	-3.10786
NDST1	0.532404	8.35917	2.48247	0.0184306	0.422026	-3.10896
XIST	2.41923	10.2189	2.48246	0.018431	0.422026	-3.10898
ZNF787	0.799833	6.2785	2.4822	0.0184421	0.422026	-3.10941
SORCS3	-0.584376	7.84345	-2.48176	0.0184611	0.422026	-3.11015
GLRB	-0.802885	8.57583	-2.48041	0.0185196	0.422026	-3.11244
FBXW12	0.623591	10.4512	2.4794	0.0185637	0.422026	-3.11415
SEC14L2	0.515386	7.90509	2.47897	0.0185826	0.422026	-3.11489
ATP6V1E1	-0.604657	11.0909	-2.47839	0.0186077	0.422026	-3.11586
TNXA /// TNXB	0.588308	7.65569	2.47715	0.0186617	0.422026	-3.11795
SLC16A8	0.733515	5.52502	2.47616	0.0187051	0.422026	-3.11962
TAS2R13	0.649593	4.22124	2.4731	0.01884	0.422026	-3.1248
SH2D3C	0.653792	7.01891	2.47069	0.0189464	0.422026	-3.12886
DUSP6	-0.559774	8.77946	-2.47063	0.0189491	0.422026	-3.12896
SCG5	-0.659968	11.5477	-2.46941	0.0190031	0.422026	-3.13102
RAB27B	0.783859	4.62829	2.46795	0.0190683	0.422026	-3.13348
TFF3	0.716263	6.83343	2.46708	0.019107	0.422026	-3.13495
MAN1A1	-0.573139	8.73455	-2.46298	0.019291	0.422026	-3.14185
SNCA	-0.517127	9.86722	-2.46296	0.0192921	0.422026	-3.14189
ARHGEF9	-0.58966	9.94281	-2.46205	0.0193331	0.422026	-3.14342
INA	-0.555811	10.6698	-2.4614	0.0193627	0.422026	-3.14452
AC009947.3 /// RBMY2AP /// RBMY2AP /// RBMY2BP /// RBMY2BP /// RBMY2DP /// RBMY2DP	-0.949578	5.2248	-2.46047	0.0194047	0.422026	-3.14609
SLC35E1	0.549203	10.4466	2.45954	0.0194469	0.422026	-3.14765
GHITM	-0.532242	11.0875	-2.45783	0.0195245	0.422026	-3.15052
ZNF611	0.555949	10.0551	2.4578	0.019526	0.422026	-3.15057
WDR7	-0.573347	11.0997	-2.45689	0.0195674	0.422026	-3.1521
KIR3DX1	0.556758	7.26093	2.45578	0.0196184	0.422026	-3.15397
ENPP1	0.624549	5.73986	2.45538	0.0196368	0.422026	-3.15465
PRC1	-0.837794	6.90038	-2.45218	0.0197837	0.422026	-3.16002
AK096803 /// RP11-395B7.2	0.970844	5.88154	2.45161	0.01981	0.422026	-3.16097
ICOS	0.584056	2.937	2.45108	0.0198346	0.422026	-3.16187
ST6GALNAC5	-0.849445	10.0151	-2.45044	0.0198641	0.422026	-3.16294
SUB1	-0.594541	10.8238	-2.44847	0.0199558	0.422026	-3.16625
PGK1	-0.640928	9.5638	-2.44813	0.0199713	0.422026	-3.16681
CITED1	-1.20548	5.77152	-2.4468	0.0200335	0.422026	-3.16905
SNX10	-0.770881	9.67806	-2.44635	0.0200544	0.422026	-3.1698
TUBB2A	-0.67295	13.2298	-2.44591	0.0200751	0.422026	-3.17054
LIN7A	0.789748	4.806	2.44563	0.020088	0.422026	-3.171
DOK2	0.82239	6.08502	2.44457	0.0201376	0.422026	-3.17278
PTK7	0.843249	6.48586	2.44438	0.0201465	0.422026	-3.1731
GMPR	0.670713	8.65102	2.44364	0.0201813	0.422026	-3.17434
NAGLU	0.643217	6.46977	2.4416	0.0202776	0.422026	-3.17777
SCG3	-0.815315	8.18132	-2.43815	0.020441	0.422026	-3.18354
CHGA	-0.652287	10.0921	-2.43523	0.0205801	0.422026	-3.18842
P2RX5	-0.673294	8.18013	-2.43032	0.0208163	0.422026	-3.19663
EFNA4	1.00106	4.68598	2.43026	0.0208193	0.422026	-3.19673
SOGA1	0.501167	7.74519	2.42931	0.0208649	0.422026	-3.19831
NAP1L2	-0.795273	10.6219	-2.42841	0.0209086	0.422026	-3.19981
PXDN	0.575531	7.75466	2.42334	0.0211561	0.422026	-3.20827
CDC20	0.74979	5.39418	2.42292	0.0211767	0.422026	-3.20897
POLL	0.707018	5.61017	2.42142	0.0212505	0.422026	-3.21147
GYPC	0.611607	9.01169	2.42114	0.021264	0.422026	-3.21193
DDR2	0.765638	8.69657	2.42105	0.0212687	0.422026	-3.21209
GJC1	0.829825	6.63933	2.42064	0.0212887	0.422026	-3.21277
ANKRD10-IT1	0.558678	9.52834	2.4189	0.0213749	0.422026	-3.21567
FKBP1B	-0.619393	10.9554	-2.417	0.0214693	0.422026	-3.21884
LRCH3	0.585302	8.81494	2.41623	0.0215073	0.422026	-3.22011
TNFRSF11B	0.588298	5.42609	2.41558	0.02154	0.422026	-3.2212
OPCML	-0.538896	10.3466	-2.41549	0.0215441	0.422026	-3.22134
OMD	0.50153	6.84901	2.41494	0.021572	0.422026	-3.22227
CDH13	-0.903405	6.52482	-2.41483	0.0215771	0.422026	-3.22244
PRX	0.925909	6.82077	2.41465	0.0215864	0.422026	-3.22275
ATP6V1H	-0.764161	10.6746	-2.40866	0.0218874	0.422026	-3.2327
TUBB3	-0.800893	11.4348	-2.40727	0.021958	0.422026	-3.23501
HSP90AB1	-0.589186	11.9085	-2.4027	0.0221909	0.422026	-3.24259
SV2B	-0.654331	11.4193	-2.40214	0.0222196	0.422026	-3.24352
RAB6A /// RAB6C /// WTH3DI	-0.519113	11.0927	-2.40206	0.0222238	0.422026	-3.24365
ABLIM3	0.596433	8.40509	2.40163	0.0222457	0.422026	-3.24436
RIMBP2	-0.529304	9.8297	-2.39828	0.0224181	0.422026	-3.2499
ZCCHC24	0.58971	12.2915	2.39782	0.0224423	0.422026	-3.25068
TRAF2	0.660867	5.19841	2.39768	0.0224494	0.422026	-3.2509
NPY	-0.644949	9.66813	-2.39708	0.0224806	0.422026	-3.2519
MYH11	0.771297	5.35512	2.39698	0.0224855	0.422026	-3.25206
MZT2B	0.619601	10.0592	2.39528	0.0225738	0.422026	-3.25487
ANKRD34C	-0.612633	7.57667	-2.39419	0.0226307	0.422026	-3.25668
RPA3	-0.943408	6.68348	-2.38637	0.0230422	0.422026	-3.26961
RPS6KA1	0.661981	8.70175	2.38602	0.0230603	0.422026	-3.27017
RAX	0.596728	4.73266	2.38528	0.0230999	0.422026	-3.2714
TNC	0.768539	8.08314	2.38482	0.023124	0.422026	-3.27215
SYT1	-0.879673	12.0752	-2.3845	0.0231411	0.422026	-3.27268
P2RX5-TAX1BP3 /// TAX1BP3	0.604437	11.2181	2.38424	0.0231551	0.422026	-3.27312
SAA3P	0.891354	3.82119	2.38408	0.0231635	0.422026	-3.27338
PLK2	-0.957967	9.86146	-2.38374	0.0231815	0.422026	-3.27394
PRDM12	0.534106	4.201	2.38371	0.0231833	0.422026	-3.27399
LDOC1	-0.520846	10.9771	-2.38213	0.0232677	0.422026	-3.27659
TRA /// TRAV16 /// TRAV16 /// YME1L1	0.584564	6.67866	2.38208	0.0232702	0.422026	-3.27667
RAB9BP1	1.38606	4.61742	2.37724	0.0235305	0.422026	-3.28465
ADAM29 /// LOC101928551	0.65788	5.1139	2.37644	0.0235737	0.422026	-3.28597
TSSC4	0.92823	6.47904	2.37558	0.0236208	0.422026	-3.2874
RP3-522P13.2	0.787975	6.72008	2.37467	0.02367	0.422026	-3.28889
TXNDC9	-0.515823	9.29959	-2.3744	0.0236846	0.422026	-3.28933
EMC10	0.83564	4.83517	2.3741	0.023701	0.422026	-3.28983
LOC79999	0.773289	5.7446	2.37156	0.0238395	0.422026	-3.29401
IMP3	-0.584363	9.05445	-2.37093	0.0238736	0.422026	-3.29503
SAMD9	1.04102	4.66133	2.36934	0.0239609	0.422026	-3.29765
ZDHHC11 /// ZDHHC11B	0.741138	9.9654	2.36915	0.0239714	0.422026	-3.29796
C17orf80	0.567605	4.4535	2.36915	0.0239715	0.422026	-3.29796
CPB2	0.914284	5.95437	2.36865	0.0239988	0.422026	-3.29878
SPATA31C2	1.07432	2.59216	2.36774	0.024049	0.422026	-3.30028
TXNIP	0.560772	11.0269	2.36703	0.0240885	0.422026	-3.30145
HIF3A	0.527418	8.19101	2.36422	0.024244	0.422026	-3.30606
DNMT3B	0.605069	7.30566	2.3616	0.0243897	0.422026	-3.31036
LOC647070	0.534581	8.4378	2.35889	0.0245417	0.422026	-3.31481
BSCL2 /// HNRNPUL2-BSCL2	-0.79203	10.8972	-2.35858	0.0245586	0.422026	-3.3153
TSPAN8	0.725591	7.7761	2.35858	0.0245587	0.422026	-3.3153
COG4	0.541666	8.60251	2.35738	0.0246264	0.422026	-3.31727
UQCRH /// UQCRHL	-0.546534	11.0873	-2.35698	0.0246486	0.422026	-3.31792
APOBEC3G	0.682874	5.9816	2.35618	0.0246941	0.422026	-3.31924
NDST2 /// ZSWIM8-AS1	0.595096	7.55447	2.35568	0.024722	0.422026	-3.32005
TGFB1I1	0.608957	8.36799	2.3535	0.024846	0.422026	-3.32363
RP5-1119A7.11	0.913513	5.37332	2.35343	0.0248497	0.422026	-3.32374
GLS	-0.548316	9.7327	-2.35075	0.0250021	0.422026	-3.32812
ENDOU	0.788185	6.14128	2.35041	0.0250218	0.422026	-3.32868
LGSN	-1.10677	3.55076	-2.34957	0.02507	0.422026	-3.33006
STXBP1	-0.580777	12.3744	-2.34874	0.0251175	0.422026	-3.33142
SF3A2	0.57431	8.69411	2.34623	0.0252617	0.422026	-3.33551
F10	0.851263	5.78244	2.34488	0.0253393	0.422026	-3.33771
PARD6B	0.923313	4.41138	2.34375	0.0254051	0.422026	-3.33956
IL1RAP	0.728086	6.13682	2.34305	0.0254453	0.422026	-3.3407
PEAK1	0.73699	5.41765	2.34247	0.0254794	0.422026	-3.34165
DHX57	-0.65236	6.93385	-2.34206	0.025503	0.422026	-3.34232
CASP6	0.700876	6.69447	2.34177	0.0255199	0.422026	-3.34279
OXR1	-0.656406	8.03571	-2.3401	0.0256172	0.422026	-3.34551
ECE1	0.549207	7.9995	2.33948	0.0256536	0.422026	-3.34653
AK021537	0.573996	8.09682	2.33717	0.0257884	0.422026	-3.35028
RASAL2	-0.765916	5.07866	-2.33536	0.025895	0.422026	-3.35323
MRPS15	-0.848267	7.00537	-2.33518	0.0259055	0.422026	-3.35352
ENTPD3	-0.506773	9.19186	-2.33468	0.0259352	0.422026	-3.35434
CDKN2D	-0.610126	6.94366	-2.33461	0.0259394	0.422026	-3.35446
TRIP11	0.524213	7.30437	2.33453	0.0259442	0.422026	-3.35459
TBC1D9	-0.531374	9.00246	-2.33164	0.0261149	0.422026	-3.35928
TTN	0.516246	7.42693	2.33023	0.0261989	0.422026	-3.36158
KLHL25	0.767024	8.22043	2.32982	0.0262236	0.422026	-3.36225
DSC3	0.699633	6.75226	2.3294	0.0262486	0.422026	-3.36293
PAX6	0.549672	10.3051	2.32874	0.0262881	0.422026	-3.364
NOTCH1	0.57339	8.57529	2.32676	0.0264063	0.422026	-3.36721
SV2A	-0.612899	11.1583	-2.32594	0.0264558	0.422026	-3.36855
EPB41	0.81256	3.57998	2.32461	0.0265358	0.422026	-3.37071
APOL6	0.725746	7.86975	2.32445	0.0265452	0.422026	-3.37096
HS6ST1	0.634212	5.40273	2.32428	0.0265558	0.422026	-3.37125
PSD4	0.64188	6.5651	2.32198	0.0266944	0.422026	-3.37497
VSNL1	-0.84943	11.5812	-2.3207	0.026772	0.422026	-3.37704
PHEX	0.511483	7.23013	2.31864	0.0268974	0.422026	-3.38038
BRPF1	0.552652	8.23526	2.31781	0.0269482	0.422026	-3.38173
INPP5F	-0.502256	11.4919	-2.3168	0.0270102	0.422026	-3.38337
LYPD3	0.555782	5.52712	2.31592	0.027064	0.422026	-3.38479
CASP5	0.891444	5.1945	2.31474	0.0271366	0.422026	-3.38671
MCTP1	-1.13125	9.72428	-2.31284	0.0272538	0.422026	-3.38979
EFS	0.522868	9.08587	2.31072	0.0273848	0.422026	-3.39321
KCNJ6	-0.549243	9.2954	-2.31062	0.0273909	0.422026	-3.39337
SOD1	-0.508743	12.824	-2.30996	0.0274316	0.422026	-3.39443
ATP5B	-0.60304	11.2703	-2.30982	0.0274404	0.422026	-3.39466
HIPK2	0.590071	9.87048	2.30949	0.0274613	0.422026	-3.3952
COL11A1	0.521984	8.01602	2.30841	0.0275284	0.422026	-3.39695
KCNAB1	-0.73615	8.85314	-2.3079	0.0275603	0.422026	-3.39777
RALYL	-0.585041	10.2595	-2.30785	0.027563	0.422026	-3.39784
GPR64	0.555228	6.85997	2.30759	0.0275792	0.422026	-3.39826
GOT1	-1.06792	9.35838	-2.30702	0.027615	0.422026	-3.39919
MAP2K1	-0.788144	10.5034	-2.3069	0.0276228	0.422026	-3.39939
CES1P1	0.787956	4.37653	2.30488	0.0277491	0.422026	-3.40265
ANKRD36	0.531324	7.67277	2.30336	0.0278445	0.422026	-3.4051
EPHA2	0.772874	6.70604	2.30279	0.0278803	0.422026	-3.40601
ATP5G3	-0.606134	10.7084	-2.30224	0.0279148	0.422026	-3.4069
CHD2	0.814278	7.43692	2.30196	0.0279329	0.422026	-3.40736
GLRX	-0.643469	9.7015	-2.30181	0.0279418	0.422026	-3.40759
FGFR3	0.517134	10.3378	2.30157	0.0279571	0.422026	-3.40798
TARBP1	-0.539238	9.1315	-2.30151	0.027961	0.422026	-3.40808
TREH	0.623928	2.91844	2.29875	0.0281358	0.422026	-3.41252
CENPA	0.721235	7.24446	2.29754	0.0282129	0.422026	-3.41448
RP11-69I8.2	1.30328	5.12224	2.29675	0.0282635	0.422026	-3.41576
AIM2	0.935329	7.27801	2.29602	0.0283097	0.422026	-3.41692
GID4	0.720538	5.39534	2.29585	0.0283206	0.422026	-3.4172
RBFOX1	-0.592024	11.1291	-2.29389	0.0284463	0.422026	-3.42036
MAP4K4	0.538868	11.1157	2.29365	0.0284613	0.422026	-3.42073
IFNA8	1.27365	3.58603	2.29132	0.0286118	0.422026	-3.4245
TAGLN	0.541569	8.09037	2.28936	0.0287382	0.422026	-3.42764
TREM2	0.779713	8.09864	2.28784	0.0288369	0.422026	-3.43008
JPH3	-1.14996	7.19675	-2.28769	0.0288462	0.422026	-3.43031
CHN1	-0.706871	13.1844	-2.28727	0.0288737	0.422026	-3.43099
VDAC1	-0.565834	9.16486	-2.28682	0.0289032	0.422026	-3.43172
P2RY10	1.0907	4.79384	2.28488	0.0290296	0.422026	-3.43483
SCN3A	-0.61654	9.82266	-2.2836	0.0291135	0.422026	-3.43689
LPA	0.753512	5.54659	2.28257	0.0291806	0.422026	-3.43853
CHST3	0.528827	8.67983	2.28198	0.0292195	0.422026	-3.43948
CXCR2	1.03502	4.54722	2.28076	0.0293	0.422026	-3.44144
SAGE1	0.973626	4.15239	2.28014	0.0293411	0.422026	-3.44244
AHSA2	0.648984	8.32639	2.27918	0.029404	0.422026	-3.44397
CHAF1B	-0.551238	3.71141	-2.27689	0.0295563	0.422026	-3.44765
BCL11B	-0.557195	9.51715	-2.2768	0.0295617	0.422026	-3.44778
RPE	-0.726708	6.81828	-2.27424	0.0297327	0.422026	-3.45189
KRT12	0.756312	4.05223	2.27316	0.0298044	0.422026	-3.4536
PPFIA4	-0.560719	8.06355	-2.27294	0.0298196	0.422026	-3.45397
SDC4	0.564082	11.2744	2.27172	0.0299008	0.422026	-3.4559
RAPSN	0.788306	3.59345	2.2698	0.0300304	0.422026	-3.45899
PNMA1	-0.564319	10.791	-2.2692	0.0300704	0.422026	-3.45993
FAHD2A /// FAHD2B /// FAHD2CP	1.19843	4.60325	2.26909	0.0300782	0.422026	-3.46012
HHLA2	1.10282	4.59778	2.26826	0.0301339	0.422026	-3.46144
ATP5H	-0.600807	11.4723	-2.2664	0.0302597	0.422026	-3.4644
FOXO4	1.009	7.0289	2.26591	0.0302936	0.422026	-3.4652
CDO1	-0.529616	9.8506	-2.2654	0.0303279	0.422026	-3.466
SLC25A10	0.959905	6.30947	2.26513	0.0303465	0.422026	-3.46644
PADI4	0.624128	4.74765	2.26492	0.0303608	0.422026	-3.46678
UCHL1	-0.720858	12.1267	-2.26439	0.030397	0.422026	-3.46763
ERC2-IT1	0.670683	6.85796	2.26331	0.0304704	0.422026	-3.46934
SELE	-1.53766	4.52282	-2.26162	0.0305859	0.422026	-3.47204
FAM105A	0.545787	6.83766	2.261	0.0306282	0.422026	-3.47302
PZP	0.531484	8.12635	2.26071	0.0306485	0.422026	-3.47349
RNLS	0.537643	6.10316	2.25961	0.0307235	0.422026	-3.47523
CD7	0.667087	4.7859	2.25938	0.0307398	0.422026	-3.47561
NGFRAP1	-0.519082	13.3817	-2.25927	0.0307473	0.422026	-3.47578
GABRG2	-0.736593	7.85478	-2.25897	0.0307679	0.422026	-3.47626
FOXN3-AS2	0.771192	6.99909	2.25896	0.0307688	0.422026	-3.47628
PFN2	-0.504351	12.8859	-2.25711	0.0308961	0.422026	-3.47922
NCRNA00185 /// TTTY14	-1.22073	5.63865	-2.25478	0.0310572	0.422026	-3.48292
NSUN6	0.765435	6.4325	2.25408	0.0311063	0.422026	-3.48404
BEX4	-0.505334	11.0492	-2.25343	0.0311514	0.422026	-3.48507
NAIP	0.644362	7.41472	2.25338	0.0311552	0.422026	-3.48516
MT1F	0.550667	12.5586	2.2526	0.0312095	0.422026	-3.4864
ABCC6 /// LOC101930322	0.53238	4.48176	2.25199	0.031252	0.422026	-3.48737
SYCE1L	0.800317	5.70718	2.2509	0.0313279	0.422026	-3.48909
SLC14A1	0.802596	9.41515	2.24876	0.0314783	0.422026	-3.4925
SLC25A16	0.523809	9.08298	2.24827	0.0315127	0.422026	-3.49328
FAT4	0.520427	7.82069	2.24736	0.0315768	0.422026	-3.49472
PLCL2	-0.502241	7.25843	-2.24643	0.031642	0.422026	-3.49619
ARSJ	1.13523	5.50344	2.23851	0.0322061	0.422026	-3.50875
TFCP2L1	0.534363	8.46651	2.23848	0.0322084	0.422026	-3.5088
ITGBL1	0.528302	6.74751	2.23822	0.0322266	0.422026	-3.5092
MBTPS2 /// YY2	0.692184	7.36662	2.23787	0.0322517	0.422026	-3.50975
CDX4	0.59071	4.40931	2.23699	0.0323148	0.422026	-3.51114
NDUFS4	-0.509324	9.27504	-2.23629	0.0323658	0.422026	-3.51226
CRYZ	-0.577814	8.74541	-2.23484	0.0324701	0.422026	-3.51455
RP11-403P17.4	0.646778	10.8425	2.2337	0.0325524	0.422026	-3.51635
CA5B	0.585628	6.48276	2.23254	0.0326368	0.422026	-3.51819
DNTT	0.527999	3.84901	2.2315	0.0327122	0.422026	-3.51983
PTPN4	-0.77842	8.01634	-2.23146	0.0327153	0.422026	-3.51989
ZNF160	0.63621	11.182	2.23145	0.0327163	0.422026	-3.51991
DAPK2	0.687627	7.14095	2.23077	0.0327653	0.422026	-3.52098
SCG2	-0.665472	9.82139	-2.23041	0.0327915	0.422026	-3.52155
YWHAH	-0.764242	10.8659	-2.22744	0.033009	0.422026	-3.52624
GC	1.00108	5.34694	2.22484	0.0332003	0.422026	-3.53034
DHRS7B	-0.912399	7.22865	-2.22462	0.0332162	0.422026	-3.53068
BPESC1	0.693384	2.46148	2.22446	0.033228	0.422026	-3.53093
CHI3L2	0.668434	8.45621	2.22436	0.0332352	0.422026	-3.53109
CEP192	-0.763926	7.70431	-2.22369	0.0332852	0.422026	-3.53216
SLBP	-0.540223	9.76138	-2.22354	0.0332958	0.422026	-3.53238
RFX2	0.772209	4.58839	2.22243	0.0333778	0.422026	-3.53413
ART3	0.688754	8.18297	2.22049	0.0335221	0.422026	-3.53719
S1PR4	0.696055	6.46919	2.21859	0.0336635	0.422026	-3.54018
BC069756	0.874501	6.96207	2.21834	0.0336827	0.422026	-3.54058
CRLF2	0.945585	6.27532	2.21803	0.0337051	0.422026	-3.54105
MON1B	0.937358	6.53044	2.21661	0.0338119	0.422026	-3.5433
SCN1A	-0.563512	9.09993	-2.21616	0.0338456	0.422026	-3.54401
TEX11	0.76447	4.65012	2.21517	0.0339198	0.422026	-3.54556
C9orf53	0.745143	4.85712	2.2144	0.0339774	0.422026	-3.54676
LIG1	0.585759	7.66802	2.21437	0.0339798	0.422026	-3.54681
HLA-DOB	0.608738	5.33194	2.21392	0.0340135	0.422026	-3.54752
INHBA	0.816358	5.30111	2.21326	0.0340635	0.422026	-3.54856
ADAM20	0.667465	7.00259	2.21295	0.0340869	0.422026	-3.54904
PAX3	0.547505	5.43926	2.2129	0.0340907	0.422026	-3.54913
DDC	0.821261	4.54669	2.21209	0.0341516	0.422026	-3.55039
LOC100996756	-1.0394	5.77218	-2.20976	0.0343288	0.422026	-3.55406
CELSR3-AS1	0.511293	3.71241	2.20848	0.0344255	0.422026	-3.55606
AK5	-0.593427	12.1612	-2.20741	0.0345078	0.422026	-3.55775
SATB2	-0.605163	8.5825	-2.2063	0.034592	0.422026	-3.55948
GPR98	0.587696	6.52404	2.2044	0.0347376	0.422026	-3.56245
ENC1	-0.829356	11.7621	-2.20417	0.0347555	0.422026	-3.56282
LGI2	0.6494	5.25996	2.20298	0.034847	0.422026	-3.56468
DYM	0.522864	7.21321	2.20259	0.034877	0.422026	-3.56529
STMN2	-0.903221	11.1109	-2.20213	0.0349126	0.422026	-3.56602
MAPK4	0.538876	6.09011	2.20211	0.0349139	0.422026	-3.56604
NEFL	-0.837522	11.1642	-2.20006	0.0350725	0.422026	-3.56925
PRO2949	0.756477	6.3266	2.19845	0.0351969	0.422026	-3.57176
ADAMTS8	0.555469	5.70695	2.19768	0.0352575	0.422026	-3.57298
SLC22A18AS	0.503385	7.57281	2.19761	0.0352622	0.422026	-3.57308
NOS1AP	-0.817127	9.18024	-2.19746	0.0352745	0.422026	-3.57332
KIAA1661	0.719239	6.02081	2.19736	0.0352823	0.422026	-3.57348
PCDHGA8	1.10084	4.3119	2.19724	0.0352915	0.422026	-3.57367
ARPIN	0.555659	7.69643	2.19618	0.0353737	0.422026	-3.57531
RAMP2	0.827823	6.14882	2.19589	0.0353965	0.422026	-3.57577
WNT8B	0.539589	3.89978	2.19362	0.035574	0.422026	-3.57931
CEP41	0.639807	6.92767	2.19309	0.0356154	0.422026	-3.58014
DOCK3	-0.936206	8.23696	-2.19293	0.0356285	0.422026	-3.5804
ATP5F1	-0.526796	11.3654	-2.1894	0.0359064	0.422026	-3.5859
ACTR10	-0.671599	10.3951	-2.18909	0.0359307	0.422026	-3.58638
PNOC	-0.838399	6.99081	-2.18698	0.0360979	0.422026	-3.58966
CXorf21	0.638188	7.15083	2.1856	0.0362082	0.422026	-3.59182
CYP3A7 /// CYP3A7-CYP3AP1	1.00736	5.24717	2.18472	0.0362784	0.422026	-3.59319
MCM10	-0.733453	4.34016	-2.18338	0.0363855	0.422026	-3.59528
PDE6C	0.702744	2.27918	2.18324	0.0363969	0.422026	-3.5955
FOLR3	0.804362	4.81448	2.18299	0.0364167	0.422026	-3.59589
TCHH	-0.947606	5.91648	-2.18271	0.0364385	0.422026	-3.59631
F2R	0.716682	5.95783	2.18237	0.0364658	0.422026	-3.59684
ZNF197	0.509886	7.94826	2.18165	0.0365236	0.422026	-3.59796
GDAP1	-1.04714	5.8371	-2.18124	0.0365571	0.422026	-3.59861
ZNF155	0.959643	4.69998	2.17792	0.0368243	0.422026	-3.60376
FAM66D	0.995538	4.32355	2.17718	0.0368842	0.422026	-3.60491
HOXB2	0.568287	6.40988	2.17668	0.0369249	0.422026	-3.60569
IRAK3	0.645584	6.37815	2.17636	0.0369508	0.422026	-3.60619
HPX	0.571843	6.09562	2.17605	0.0369759	0.422026	-3.60667
CKAP2 /// IGLJ3 /// IGLV3-19 /// IGLV3-19	0.615872	3.5284	2.17373	0.0371644	0.422026	-3.61027
OCA2	-0.825343	6.4693	-2.17359	0.0371764	0.422026	-3.61049
ADCYAP1R1	0.736841	6.89044	2.17302	0.0372226	0.422026	-3.61137
LRCH4	0.544531	7.89401	2.17218	0.0372917	0.422026	-3.61268
CNTLN	0.872028	6.40933	2.1683	0.0376097	0.422026	-3.61869
TIGD6	0.776649	5.48223	2.16799	0.0376355	0.422026	-3.61917
CAMK2A	-0.535953	10.9982	-2.16625	0.0377794	0.422026	-3.62187
RRAGA	-0.622282	10.8066	-2.16148	0.0381756	0.4236	-3.62924
RCAN3	0.982293	3.40757	2.16129	0.0381912	0.4236	-3.62953
PAM	-0.533235	10.5756	-2.16103	0.0382132	0.4236	-3.62994
PYCR1	0.575525	8.12557	2.1599	0.0383073	0.423669	-3.63167
MYOT	0.678641	8.47513	2.15787	0.0384782	0.424438	-3.63482
GJA3	0.567645	3.78569	2.15582	0.0386506	0.424438	-3.63797
ANKRD1	1.0175	5.45581	2.15395	0.038809	0.424438	-3.64086
CDC42EP1	0.588941	8.52394	2.15304	0.0388863	0.424438	-3.64227
EFCAB1	0.562992	7.58531	2.15204	0.0389712	0.424438	-3.64381
MOB3B	0.557438	8.32533	2.15158	0.0390101	0.424438	-3.64451
KCNH1	0.879343	4.162	2.15157	0.0390116	0.424438	-3.64454
POU5F1P4	0.885594	4.70226	2.14972	0.0391691	0.424438	-3.64738
CSF2	0.613467	5.80098	2.14821	0.0392978	0.424438	-3.6497
TMEM144	0.560686	8.40598	2.14766	0.0393454	0.424438	-3.65055
NOS3	0.788694	5.84177	2.14614	0.0394757	0.424438	-3.65289
PIK3CG	0.572573	4.19257	2.14468	0.0396016	0.424438	-3.65513
CACNA2D3	-0.778249	8.40474	-2.1434	0.039712	0.424438	-3.6571
HPSE2	1.02056	5.56123	2.1425	0.0397901	0.424438	-3.65848
NFKBIA	0.688645	11.0957	2.1423	0.0398077	0.424438	-3.65879
MYO3A	0.764146	3.89955	2.14177	0.0398532	0.424438	-3.6596
KCNN3	0.687375	9.01024	2.14099	0.039921	0.424438	-3.6608
POMT2	0.612229	6.80697	2.1406	0.0399553	0.424438	-3.66141
PURG	0.683325	6.15894	2.14005	0.0400032	0.424438	-3.66225
LOC100505874 /// MLLT10P1	0.869582	5.5662	2.13914	0.0400824	0.424438	-3.66364
SLC28A1	0.617928	7.57708	2.13864	0.0401262	0.424438	-3.66441
C1orf56	0.884395	5.93963	2.13845	0.0401427	0.424438	-3.6647
CSPG4P1Y	0.67732	4.05964	2.13821	0.0401635	0.424438	-3.66507
ATP6V1B2	-0.629684	10.9506	-2.13694	0.0402742	0.424438	-3.66701
LMNB1	0.815485	6.50995	2.13576	0.0403777	0.424438	-3.66882
ZFYVE21	-0.541867	8.21319	-2.13525	0.0404227	0.424438	-3.66961
LOC101927770	0.624109	7.31449	2.13323	0.0406007	0.424438	-3.6727
CDK5	-0.547093	9.67506	-2.13281	0.0406379	0.424438	-3.67335
PID1	-0.541175	8.66827	-2.13269	0.040648	0.424438	-3.67352
RPS4Y1	-1.69611	8.0702	-2.1303	0.0408594	0.424438	-3.67718
GZMH	0.72737	5.12347	2.12999	0.0408873	0.424438	-3.67766
ATP2B1	-0.55711	10.4039	-2.12958	0.0409236	0.424438	-3.67828
IGH /// IGHA1 /// IGHA2 /// IGHD /// IGHG1 /// IGHG3 /// IGHM /// IGHV4-31	0.882856	3.87832	2.12818	0.0410485	0.424528	-3.68043
CENPA /// SLC35F6	0.919592	5.65898	2.12667	0.0411825	0.424528	-3.68273
NKX6-1	0.565655	4.00199	2.1259	0.0412516	0.424528	-3.68391
SMO	0.601148	7.78802	2.12421	0.0414027	0.424528	-3.68648
XYLT2	1.06781	6.29978	2.12395	0.0414266	0.424528	-3.68689
BSN	-0.592798	9.42187	-2.12305	0.0415072	0.424528	-3.68826
SCGB2A1	0.938854	3.01611	2.12299	0.0415131	0.424528	-3.68836
MDH1	-0.847339	11.8948	-2.12279	0.0415304	0.424528	-3.68865
NDUFAB1	-0.652852	10.8917	-2.12231	0.041574	0.424528	-3.68939
TST	0.664817	9.03243	2.12129	0.0416663	0.424528	-3.69095
TRBV5-2 /// TRBV5-2	0.511197	4.77815	2.12058	0.04173	0.424528	-3.69203
IGLV4-60 /// IGLV4-60	0.796887	5.31093	2.12031	0.0417545	0.424528	-3.69244
HTN3	0.624448	2.94471	2.11977	0.0418033	0.424528	-3.69326
CAMTA1	-0.527691	10.0674	-2.11859	0.0419104	0.424528	-3.69507
GSTM5	0.55096	10.2737	2.11802	0.0419619	0.424528	-3.69593
LRRC1	0.503001	8.20494	2.11684	0.0420693	0.424528	-3.69773
SYBU	-0.545743	10.4462	-2.11592	0.0421529	0.424528	-3.69913
RNF122	0.770138	8.75808	2.11572	0.0421711	0.424528	-3.69943
NDUFB4	-0.518457	11.3959	-2.11439	0.0422929	0.424973	-3.70146
MPV17	-1.01985	7.39529	-2.11367	0.0423589	0.425003	-3.70256
CABP1	-0.846894	9.17211	-2.10684	0.0429885	0.427069	-3.71294
POLR2J /// POLR2J2 /// POLR2J3 /// UPK3BL	0.850188	6.33218	2.10609	0.0430579	0.427069	-3.71407
HMGB1P12 /// HMGB1P12	0.508954	4.49702	2.106	0.0430666	0.427069	-3.71421
FCGR1A	0.877018	5.69907	2.10552	0.0431109	0.427069	-3.71494
KIFAP3	-0.602802	9.50411	-2.1039	0.043262	0.427454	-3.7174
MAP3K10	-0.502262	6.45044	-2.10232	0.0434092	0.427454	-3.71978
TMEM63A	0.563134	8.01113	2.10175	0.0434629	0.427454	-3.72065
NHP2P2 /// NHP2P2	-0.654969	6.90046	-2.10153	0.0434837	0.427454	-3.72099
B3GNT1	-0.53127	11.309	-2.10033	0.0435961	0.427454	-3.7228
CAP2	-0.621787	10.8034	-2.10008	0.0436195	0.427454	-3.72318
SCIN	0.650609	8.02104	2.09903	0.0437183	0.427454	-3.72477
ANKRD2	0.614064	5.31455	2.09838	0.0437795	0.427514	-3.72575
MTUS2	-0.525606	8.17442	-2.09747	0.0438654	0.427712	-3.72713
ENTPD2	0.883334	4.5632	2.09636	0.0439706	0.427835	-3.72882
MAPKAPK5	-0.947754	7.04602	-2.09543	0.0440587	0.427911	-3.73022
GRIK3	0.555996	4.02141	2.09347	0.0442452	0.42866	-3.73319
CPLX3	0.752997	6.82366	2.09152	0.0444308	0.428815	-3.73613
IGH /// IGHA1 /// IGHD /// IGHG1 /// IGHG3 /// IGHM /// IGHV3-23 /// IGHV4-31	0.626118	4.47013	2.09073	0.0445058	0.428815	-3.73731
AKT2	0.517869	5.50632	2.09063	0.0445155	0.428815	-3.73747
C22orf31	0.792333	4.91849	2.08955	0.044619	0.4292	-3.7391
RAD51B	0.645391	5.80374	2.08699	0.0448652	0.430652	-3.74296
VCY /// VCY1B	0.904202	6.98782	2.08628	0.0449343	0.431005	-3.74404
IAPP	0.634241	3.47955	2.08561	0.0449986	0.431011	-3.74504
LMAN1	0.54721	4.89619	2.08316	0.0452358	0.431801	-3.74873
ZFP2	0.62346	6.94637	2.08245	0.0453047	0.431801	-3.7498
LOC101929304 /// SNX29	0.69342	5.66654	2.08107	0.0454385	0.43224	-3.75187
CNIH3	-0.512287	8.20239	-2.08099	0.0454468	0.43224	-3.752
RGS4	-0.717374	9.78555	-2.07804	0.0457354	0.43384	-3.75644
RUNX1-IT1	0.777828	6.21099	2.07703	0.0458345	0.43384	-3.75796
HOXC10	0.550006	7.10779	2.0769	0.0458473	0.43384	-3.75815
CREB5 /// LOC401317	0.573233	8.23912	2.07525	0.0460088	0.43384	-3.76062
FXYD2	0.598404	7.24913	2.07461	0.0460727	0.43384	-3.76159
PDE9A	0.843952	6.19507	2.07434	0.0460991	0.43384	-3.76199
TTC38	0.614673	6.0999	2.07409	0.0461233	0.43384	-3.76236
NEFM	-0.713109	11.318	-2.07113	0.0464171	0.434738	-3.76681
RP1-6P5.2	0.982375	5.00175	2.06672	0.0468569	0.436033	-3.77342
LOXL1	0.689944	4.70697	2.06565	0.0469641	0.436033	-3.77502
CACNA1E	1.0282	5.64241	2.06528	0.0470004	0.436033	-3.77557
GAPDHS	0.623234	5.4476	2.06383	0.0471463	0.436033	-3.77774
CXCR1	0.530471	5.46078	2.0633	0.0471995	0.436033	-3.77853
CYCSP44 /// GS1-103B18.1	0.746986	3.14716	2.06262	0.047268	0.436033	-3.77954
FGF13	-0.789795	11.1844	-2.0614	0.0473918	0.436033	-3.78138
GUSBP3 /// GUSBP9	0.888323	8.80153	2.0608	0.047452	0.436033	-3.78226
CGA	0.626625	5.66629	2.06078	0.0474544	0.436033	-3.7823
DGCR11	0.66125	5.93414	2.05986	0.0475474	0.436238	-3.78367
DSG2	0.752402	5.20434	2.05848	0.0476878	0.436653	-3.78573
LINC00939	0.768809	4.28975	2.05731	0.047807	0.436895	-3.78748
CTSA	-0.778345	8.37925	-2.05699	0.0478395	0.436895	-3.78796
REM1	0.58726	6.66394	2.05657	0.0478821	0.436895	-3.78858
SLC25A5	-0.501298	10.5451	-2.0555	0.0479918	0.436895	-3.79018
CD36	0.693219	5.1355	2.05431	0.0481136	0.436895	-3.79196
ELAVL4	-0.562774	10.6642	-2.05256	0.0482928	0.436895	-3.79456
MARCO	0.582482	4.24292	2.05237	0.0483129	0.436895	-3.79485
WEE1	0.655583	6.50032	2.05203	0.0483474	0.436895	-3.79535
NELL2	-0.590785	11.7051	-2.05041	0.0485145	0.436895	-3.79776
CRTAM	-0.932664	4.58628	-2.04879	0.0486822	0.436895	-3.80018
NPHS1	0.520628	4.41265	2.0487	0.0486915	0.436895	-3.80031
ADD3-AS1	0.679728	6.72222	2.04856	0.0487055	0.436895	-3.80051
TMEM30A	-0.508391	9.77022	-2.04847	0.0487153	0.436895	-3.80065
ARSA	0.553349	7.62676	2.048	0.0487644	0.436895	-3.80136
HLA-DRB4	1.44903	5.92988	2.04758	0.0488076	0.436895	-3.80198
GALR2	0.955566	3.97443	2.04645	0.0489249	0.436895	-3.80366
TSPAN2	0.894726	4.56117	2.04508	0.0490674	0.436895	-3.80569
ZNF471	0.906592	5.2283	2.04392	0.0491889	0.436895	-3.80742
PTRF	0.553091	8.64597	2.04317	0.0492668	0.436895	-3.80853
ST6GALNAC2	0.554195	7.14573	2.04241	0.0493461	0.436895	-3.80965
EHD2	0.508583	6.9805	2.04218	0.049371	0.436895	-3.81
NR5A2	0.533073	6.15968	2.04197	0.0493927	0.436895	-3.81031
TMEM257	-0.712214	7.72751	-2.03998	0.0496014	0.436895	-3.81326
AC007967.3 /// RBMY2TP /// RBMY2TP	0.512312	7.46235	2.03841	0.0497672	0.436895	-3.81559
PCDHB3	0.543801	4.41084	2.03684	0.0499337	0.436895	-3.81792
GATA4	0.730313	4.47419	2.03638	0.0499825	0.436895	-3.81861
