# Supplementary material for: SCG5 and MITF may be novel markers of copper metabolism immunorelevance in Alzheimer’s disease
Source: Sci Rep. 2024 Jun 13;14:13619. doi: 10.1038/s41598-024-64599-z (PMC11176367; doi:10.1038/s41598-024-64599-z)
Supplement: Supplementary file 4 — Supplementary Table 4. [file 41598_2024_64599_MOESM4_ESM.xlsx]

## Sheet: Sheet1
Supplementary Table 4 The list of DE-CMRGs associated with AD
Symbol	blue module	brown module
SOD1	PAM	SOD1
CYP2D6	SNCA	TP53
TP53	HPRT1	ABCA1
PAM	LDHA	NAGLU
CYP3A5	CCK	SREBF1
SNCA	PGK1	PYCR1
NOS3	GLS	DDC
ABCA1	STXBP1	BRCA1
CYP27B1	GOT1	CD38
HPRT1	MDH1	TNFRSF11B
NAGLU	MAP2K1	NFKBIA
SREBF1	ACP5	NR5A2
LDHA	SATB2	AGTR1
IAPP	GAD1	SPHK1
CCK	SCG5	SLC28A1
PGK1	IL1R1	GFAP
PYCR1	ERF	MUC1
TTR	SYT1	ATP8B1
DDC	ITGB4	NAIP
CD36	ECE1	COG4
LPA	ATP6V1E1	GLRA1
NPY	NEFL	F10
SI	SCN3A	F2RL1
SST	GLRB	F2R
LOXL1	FGF13	SF3A2
SELE	ITGBL1	RPS6KA1
BRCA1	ATP6V1D	MITF
CD38		CLEC7A
GLS		EHD2
STXBP1		CXCR1
GOT1
GLRX
AKR1C4
TNFRSF11B
FOLH1
LTF
PNOC
CTSA
HPX
NFKBIA
F9
GC
MDH1
NR5A2
MAP2K1
ACP5
AGTR1
SATB2
SPHK1
PIK3CG
MT1F
SLC28A1
GAD1
SCG5
HTN3
GFAP
TREH
MUC1
ATP8B1
CSF2
DSPP
CGA
OCA2
NAIP
IL1R1
COG4
GLRA1
ERF
F10
TAC1
SYT1
PRKCB
LMNB1
ITGB4
OVOL2
F2RL1
RNLS
F2R
ECE1
SF3A2
FOXO4
HSP90AB1
NPHS1
ATP6V1E1
RPS6KA1
NEFL
PPP3CA
MITF
DNTT
DHRS7B
CLEC7A
PTAFR
CXCR2
CLDN5
EHD2
KRT12
FCGR1A
SCN3A
CXCR1
GLI1
GLRB
ADAM8
KIR3DL1
FGF13
ITGBL1
ATP6V1D
