# Supplementary material for: SCG5 and MITF may be novel markers of copper metabolism immunorelevance in Alzheimer’s disease
Source: Sci Rep. 2024 Jun 13;14:13619. doi: 10.1038/s41598-024-64599-z (PMC11176367; doi:10.1038/s41598-024-64599-z)
Supplement: Supplementary file 5 — Supplementary Table 5. [file 41598_2024_64599_MOESM5_ESM.xlsx]

## Sheet: Sheet1
Supplementary Table 5 The functional enrichment result of browm module genes
GO
	ONTOLOGY	ID	Description	GeneRatio	BgRatio	pvalue	p.adjust	qvalue	geneID	Count
GO:2000379	BP	GO:2000379	positive regulation of reactive oxygen species metabolic process	2022-05-30	71/18800	8.81577e-08	8.84505e-05	4.78783e-05	SOD1/TP53/AGTR1/F2RL1/CLEC7A	5
GO:2000377	BP	GO:2000377	regulation of reactive oxygen species metabolic process	2022-06-30	147/18800	1.04924e-07	8.84505e-05	4.78783e-05	SOD1/TP53/BRCA1/AGTR1/F2RL1/CLEC7A	6
GO:0033209	BP	GO:0033209	tumor necrosis factor-mediated signaling pathway	2022-05-30	107/18800	6.9161e-07	0.000388685	0.000210395	TP53/NFKBIA/SPHK1/NAIP/F2RL1	5
GO:0071356	BP	GO:0071356	cellular response to tumor necrosis factor	2022-06-30	229/18800	1.42239e-06	0.000504496	0.000273084	TP53/BRCA1/NFKBIA/SPHK1/NAIP/F2RL1	6
GO:0072593	BP	GO:0072593	reactive oxygen species metabolic process	2022-06-30	231/18800	1.49613e-06	0.000504496	0.000273084	SOD1/TP53/BRCA1/AGTR1/F2RL1/CLEC7A	6
GO:0034612	BP	GO:0034612	response to tumor necrosis factor	2022-06-30	249/18800	2.31184e-06	0.000525257	0.000284321	TP53/BRCA1/NFKBIA/SPHK1/NAIP/F2RL1	6
GO:0035296	BP	GO:0035296	regulation of tube diameter	2022-05-30	141/18800	2.70814e-06	0.000525257	0.000284321	SOD1/CD38/AGTR1/F2RL1/F2R	5
GO:0097746	BP	GO:0097746	blood vessel diameter maintenance	2022-05-30	141/18800	2.70814e-06	0.000525257	0.000284321	SOD1/CD38/AGTR1/F2RL1/F2R	5
GO:0035150	BP	GO:0035150	regulation of tube size	2022-05-30	142/18800	2.80386e-06	0.000525257	0.000284321	SOD1/CD38/AGTR1/F2RL1/F2R	5
GO:0032930	BP	GO:0032930	positive regulation of superoxide anion generation	2022-03-30	19/18800	3.49228e-06	0.000588798	0.000318716	SOD1/F2RL1/CLEC7A	3
GO:0032928	BP	GO:0032928	regulation of superoxide anion generation	2022-03-30	22/18800	5.53225e-06	0.000847943	0.000458992	SOD1/F2RL1/CLEC7A	3
GO:0003081	BP	GO:0003081	regulation of systemic arterial blood pressure by renin-angiotensin	2022-03-30	24/18800	7.25531e-06	0.00098235	0.000531746	AGTR1/F2RL1/F2R	3
GO:0048771	BP	GO:0048771	tissue remodeling	2022-05-30	174/18800	7.57447e-06	0.00098235	0.000531746	TP53/CD38/TNFRSF11B/F2R/MITF	5
GO:0003071	BP	GO:0003071	renal system process involved in regulation of systemic arterial blood pressure	2022-03-30	25/18800	8.23579e-06	0.000991825	0.000536875	AGTR1/F2RL1/F2R	3
GO:0008202	BP	GO:0008202	steroid metabolic process	2022-06-30	323/18800	1.02951e-05	0.00115716	0.000626373	SOD1/ABCA1/SREBF1/NR5A2/AGTR1/ATP8B1	6
GO:0019722	BP	GO:0019722	calcium-mediated signaling	2022-05-30	202/18800	1.56085e-05	0.00158368	0.000857247	NR5A2/AGTR1/SPHK1/CLEC7A/CXCR1	5
GO:0010743	BP	GO:0010743	regulation of macrophage derived foam cell differentiation	2022-03-30	32/18800	1.76273e-05	0.00158368	0.000857247	ABCA1/NFKBIA/AGTR1	3
GO:0051482	BP	GO:0051482	positive regulation of cytosolic calcium ion concentration involved in phospholipase C-activating G protein-coupled signaling pathway	2022-03-30	32/18800	1.76273e-05	0.00158368	0.000857247	AGTR1/F2RL1/F2R	3
GO:0050764	BP	GO:0050764	regulation of phagocytosis	2022-04-30	99/18800	1.7847e-05	0.00158368	0.000857247	SOD1/SPHK1/F2RL1/CLEC7A	4
GO:0098801	BP	GO:0098801	regulation of renal system process	2022-03-30	33/18800	1.93691e-05	0.00162628	0.000880303	AGTR1/F2RL1/F2R	3
GO:0031058	BP	GO:0031058	positive regulation of histone modification	2022-04-30	103/18800	2.08687e-05	0.00162628	0.000880303	TP53/SREBF1/BRCA1/MUC1	4
GO:0090322	BP	GO:0090322	regulation of superoxide metabolic process	2022-03-30	34/18800	2.12207e-05	0.00162628	0.000880303	SOD1/F2RL1/CLEC7A	3
GO:0044060	BP	GO:0044060	regulation of endocrine process	2022-03-30	35/18800	2.31851e-05	0.00169957	0.000919978	AGTR1/F2RL1/F2R	3
GO:0032611	BP	GO:0032611	interleukin-1 beta production	2022-04-30	110/18800	2.70395e-05	0.00179363	0.000970893	SPHK1/F2RL1/F2R/CLEC7A	4
GO:0032651	BP	GO:0032651	regulation of interleukin-1 beta production	2022-04-30	110/18800	2.70395e-05	0.00179363	0.000970893	SPHK1/F2RL1/F2R/CLEC7A	4
GO:0006939	BP	GO:0006939	smooth muscle contraction	2022-04-30	112/18800	2.90249e-05	0.00179363	0.000970893	SOD1/CD38/SPHK1/F2R	4
GO:0001990	BP	GO:0001990	regulation of systemic arterial blood pressure by hormone	2022-03-30	38/18800	2.97875e-05	0.00179363	0.000970893	AGTR1/F2RL1/F2R	3
GO:0010742	BP	GO:0010742	macrophage derived foam cell differentiation	2022-03-30	38/18800	2.97875e-05	0.00179363	0.000970893	ABCA1/NFKBIA/AGTR1	3
GO:0090077	BP	GO:0090077	foam cell differentiation	2022-03-30	39/18800	3.2235e-05	0.00187408	0.00101444	ABCA1/NFKBIA/AGTR1	3
GO:0009410	BP	GO:0009410	response to xenobiotic stimulus	2022-06-30	411/18800	4.00526e-05	0.00225096	0.00121844	SOD1/TP53/SREBF1/DDC/CD38/TNFRSF11B	6
GO:0042554	BP	GO:0042554	superoxide anion generation	2022-03-30	43/18800	4.33421e-05	0.00235725	0.00127598	SOD1/F2RL1/CLEC7A	3
GO:0060119	BP	GO:0060119	inner ear receptor cell development	2022-03-30	44/18800	4.64634e-05	0.00244804	0.00132512	SOD1/NAGLU/ATP8B1	3
GO:0032612	BP	GO:0032612	interleukin-1 production	2022-04-30	129/18800	5.04908e-05	0.00250375	0.00135528	SPHK1/F2RL1/F2R/CLEC7A	4
GO:0032652	BP	GO:0032652	regulation of interleukin-1 production	2022-04-30	129/18800	5.04908e-05	0.00250375	0.00135528	SPHK1/F2RL1/F2R/CLEC7A	4
GO:0003018	BP	GO:0003018	vascular process in circulatory system	2022-05-30	263/18800	5.52039e-05	0.0025866	0.00140013	SOD1/CD38/AGTR1/F2RL1/F2R	5
GO:0032874	BP	GO:0032874	positive regulation of stress-activated MAPK cascade	2022-04-30	132/18800	5.523e-05	0.0025866	0.00140013	SPHK1/NAIP/F2RL1/CLEC7A	4
GO:0070304	BP	GO:0070304	positive regulation of stress-activated protein kinase signaling cascade	2022-04-30	134/18800	5.85648e-05	0.00266866	0.00144454	SPHK1/NAIP/F2RL1/CLEC7A	4
GO:0003044	BP	GO:0003044	regulation of systemic arterial blood pressure mediated by a chemical signal	2022-03-30	48/18800	6.04181e-05	0.00268066	0.00145104	AGTR1/F2RL1/F2R	3
GO:0007266	BP	GO:0007266	Rho protein signal transduction	2022-04-30	138/18800	6.56727e-05	0.0028291	0.00153139	ABCA1/AGTR1/F2RL1/F2R	4
GO:0023061	BP	GO:0023061	signal release	2022-06-30	451/18800	6.71199e-05	0.0028291	0.00153139	ABCA1/SREBF1/CD38/AGTR1/F2RL1/F2R	6
GO:0043620	BP	GO:0043620	regulation of DNA-templated transcription in response to stress	2022-03-30	53/18800	8.13921e-05	0.003347	0.00181173	TP53/MUC1/RPS6KA1	3
GO:0001819	BP	GO:0001819	positive regulation of cytokine production	2022-06-30	475/18800	8.93631e-05	0.00356631	0.00193045	SOD1/BRCA1/SPHK1/F2RL1/F2R/CLEC7A	6
GO:0010883	BP	GO:0010883	regulation of lipid storage	2022-03-30	55/18800	9.09558e-05	0.00356631	0.00193045	ABCA1/SREBF1/NFKBIA	3
GO:0010803	BP	GO:0010803	regulation of tumor necrosis factor-mediated signaling pathway	2022-03-30	57/18800	0.000101225	0.00378138	0.00204686	SPHK1/NAIP/F2RL1	3
GO:0019221	BP	GO:0019221	cytokine-mediated signaling pathway	2022-06-30	486/18800	0.000101354	0.00378138	0.00204686	TP53/NFKBIA/SPHK1/NAIP/F2RL1/CXCR1	6
GO:0043410	BP	GO:0043410	positive regulation of MAPK cascade	2022-06-30	491/18800	0.000107213	0.00378138	0.00204686	SOD1/SPHK1/NAIP/F2RL1/F2R/CLEC7A	6
GO:0019932	BP	GO:0019932	second-messenger-mediated signaling	2022-05-30	303/18800	0.000107715	0.00378138	0.00204686	NR5A2/AGTR1/SPHK1/CLEC7A/CXCR1	5
GO:0003093	BP	GO:0003093	regulation of glomerular filtration	2/30	10/18800	0.000109898	0.00378138	0.00204686	F2RL1/F2R	2
GO:0060155	BP	GO:0060155	platelet dense granule organization	2/30	10/18800	0.000109898	0.00378138	0.00204686	ABCA1/F2R	2
GO:0060113	BP	GO:0060113	inner ear receptor cell differentiation	2022-03-30	60/18800	0.000118003	0.0039637	0.00214555	SOD1/NAGLU/ATP8B1	3
GO:0006909	BP	GO:0006909	phagocytosis	2022-05-30	310/18800	0.000119898	0.0039637	0.00214555	SOD1/ABCA1/SPHK1/F2RL1/CLEC7A	5
GO:0051055	BP	GO:0051055	negative regulation of lipid biosynthetic process	2022-03-30	61/18800	0.000123973	0.00401959	0.0021758	SOD1/BRCA1/SPHK1	3
GO:0032757	BP	GO:0032757	positive regulation of interleukin-8 production	2022-03-30	62/18800	0.000130137	0.00413982	0.00224088	F2RL1/F2R/CLEC7A	3
GO:0019229	BP	GO:0019229	regulation of vasoconstriction	2022-03-30	64/18800	0.000143055	0.00443141	0.00239872	CD38/AGTR1/F2R	3
GO:0007204	BP	GO:0007204	positive regulation of cytosolic calcium ion concentration	2022-05-30	325/18800	0.000149562	0.00443141	0.00239872	CD38/AGTR1/F2RL1/F2R/CXCR1	5
GO:0006940	BP	GO:0006940	regulation of smooth muscle contraction	2022-03-30	65/18800	0.000149816	0.00443141	0.00239872	SOD1/SPHK1/F2R	3
GO:0042490	BP	GO:0042490	mechanoreceptor differentiation	2022-03-30	65/18800	0.000149816	0.00443141	0.00239872	SOD1/NAGLU/ATP8B1	3
GO:0070493	BP	GO:0070493	thrombin-activated receptor signaling pathway	2/30	12/18800	0.000160863	0.00467614	0.00253119	F2RL1/F2R	2
GO:0046890	BP	GO:0046890	regulation of lipid biosynthetic process	2022-04-30	175/18800	0.000164547	0.00470215	0.00254527	SOD1/SREBF1/BRCA1/SPHK1	4
GO:0031056	BP	GO:0031056	regulation of histone modification	2022-04-30	176/18800	0.000168188	0.00472608	0.00255823	TP53/SREBF1/BRCA1/MUC1	4
GO:0019216	BP	GO:0019216	regulation of lipid metabolic process	2022-05-30	339/18800	0.00018205	0.00503174	0.00272368	SOD1/SREBF1/BRCA1/AGTR1/SPHK1	5
GO:0010745	BP	GO:0010745	negative regulation of macrophage derived foam cell differentiation	2/30	13/18800	0.000189923	0.00514559	0.00278531	ABCA1/NFKBIA	2
GO:0050766	BP	GO:0050766	positive regulation of phagocytosis	2022-03-30	71/18800	0.000194772	0.00514559	0.00278531	SOD1/F2RL1/CLEC7A	3
GO:0008217	BP	GO:0008217	regulation of blood pressure	2022-04-30	183/18800	0.000195325	0.00514559	0.00278531	SOD1/AGTR1/F2RL1/F2R	4
GO:0007265	BP	GO:0007265	Ras protein signal transduction	2022-05-30	347/18800	0.000202894	0.00518629	0.00280734	TP53/ABCA1/AGTR1/F2RL1/F2R	5
GO:0006801	BP	GO:0006801	superoxide metabolic process	2022-03-30	72/18800	0.000203022	0.00518629	0.00280734	SOD1/F2RL1/CLEC7A	3
GO:0006936	BP	GO:0006936	muscle contraction	2022-05-30	349/18800	0.000208379	0.00522847	0.00283017	SOD1/CD38/SPHK1/GLRA1/F2R	5
GO:0009306	BP	GO:0009306	protein secretion	2022-05-30	350/18800	0.000211163	0.00522847	0.00283017	ABCA1/SREBF1/CD38/F2RL1/F2R	5
GO:0035592	BP	GO:0035592	establishment of protein localization to extracellular region	2022-05-30	351/18800	0.000213976	0.00522847	0.00283017	ABCA1/SREBF1/CD38/F2RL1/F2R	5
GO:0090239	BP	GO:0090239	regulation of histone H4 acetylation	2/30	14/18800	0.000221357	0.00533154	0.00288596	BRCA1/MUC1	2
GO:0051480	BP	GO:0051480	regulation of cytosolic calcium ion concentration	2022-05-30	356/18800	0.000228474	0.00542546	0.0029368	CD38/AGTR1/F2RL1/F2R/CXCR1	5
GO:0071692	BP	GO:0071692	protein localization to extracellular region	2022-05-30	359/18800	0.000237526	0.00556207	0.00301075	ABCA1/SREBF1/CD38/F2RL1/F2R	5
GO:0001977	BP	GO:0001977	renal system process involved in regulation of blood volume	2/30	15/18800	0.000255158	0.00589311	0.00318994	F2RL1/F2R	2
GO:0032872	BP	GO:0032872	regulation of stress-activated MAPK cascade	2022-04-30	198/18800	0.000263936	0.00601346	0.00325508	SPHK1/NAIP/F2RL1/CLEC7A	4
GO:0070302	BP	GO:0070302	regulation of stress-activated protein kinase signaling cascade	2022-04-30	201/18800	0.000279498	0.00627071	0.00339433	SPHK1/NAIP/F2RL1/CLEC7A	4
GO:0044773	BP	GO:0044773	mitotic DNA damage checkpoint signaling	2022-03-30	81/18800	0.000287642	0.00627071	0.00339433	TP53/BRCA1/MUC1	3
GO:0001991	BP	GO:0001991	regulation of systemic arterial blood pressure by circulatory renin-angiotensin	2/30	16/18800	0.00029132	0.00627071	0.00339433	F2RL1/F2R	2
GO:0045779	BP	GO:0045779	negative regulation of bone resorption	2/30	16/18800	0.00029132	0.00627071	0.00339433	CD38/TNFRSF11B	2
GO:0043281	BP	GO:0043281	regulation of cysteine-type endopeptidase activity involved in apoptotic process	2022-04-30	204/18800	0.00029571	0.00627071	0.00339433	NAIP/F2R/RPS6KA1/CLEC7A	4
GO:0042310	BP	GO:0042310	vasoconstriction	2022-03-30	82/18800	0.000298245	0.00627071	0.00339433	CD38/AGTR1/F2R	3
GO:0007623	BP	GO:0007623	circadian rhythm	2022-04-30	205/18800	0.000301262	0.00627071	0.00339433	TP53/NAGLU/SREBF1/DDC	4
GO:0043523	BP	GO:0043523	regulation of neuron apoptotic process	2022-04-30	207/18800	0.000312589	0.00642712	0.003479	SOD1/TP53/NAIP/F2R	4
GO:0006978	BP	GO:0006978	DNA damage response, signal transduction by p53 class mediator resulting in transcription of p21 class mediator	2/30	17/18800	0.000329835	0.00650008	0.00351849	TP53/MUC1	2
GO:0045217	BP	GO:0045217	cell-cell junction maintenance	2/30	17/18800	0.000329835	0.00650008	0.00351849	F2RL1/F2R	2
GO:0044774	BP	GO:0044774	mitotic DNA integrity checkpoint signaling	2022-03-30	85/18800	0.000331558	0.00650008	0.00351849	TP53/BRCA1/MUC1	3
GO:0050886	BP	GO:0050886	endocrine process	2022-03-30	85/18800	0.000331558	0.00650008	0.00351849	AGTR1/F2RL1/F2R	3
GO:0019915	BP	GO:0019915	lipid storage	2022-03-30	86/18800	0.000343173	0.00657488	0.00355898	ABCA1/SREBF1/NFKBIA	3
GO:0034103	BP	GO:0034103	regulation of tissue remodeling	2022-03-30	86/18800	0.000343173	0.00657488	0.00355898	TP53/CD38/TNFRSF11B	3
GO:0035023	BP	GO:0035023	regulation of Rho protein signal transduction	2022-03-30	87/18800	0.000355047	0.00672037	0.00363774	ABCA1/F2RL1/F2R	3
GO:0046849	BP	GO:0046849	bone remodeling	2022-03-30	88/18800	0.000367183	0.00672037	0.00363774	CD38/TNFRSF11B/MITF	3
GO:0006977	BP	GO:0006977	DNA damage response, signal transduction by p53 class mediator resulting in cell cycle arrest	2/30	18/18800	0.000370697	0.00672037	0.00363774	TP53/MUC1	2
GO:0042772	BP	GO:0042772	DNA damage response, signal transduction resulting in transcription	2/30	18/18800	0.000370697	0.00672037	0.00363774	TP53/MUC1	2
GO:0046851	BP	GO:0046851	negative regulation of bone remodeling	2/30	18/18800	0.000370697	0.00672037	0.00363774	CD38/TNFRSF11B	2
GO:2000116	BP	GO:2000116	regulation of cysteine-type endopeptidase activity	2022-04-30	229/18800	0.000458232	0.00803741	0.00435065	NAIP/F2R/RPS6KA1/CLEC7A	4
GO:0098543	BP	GO:0098543	detection of other organism	2/30	20/18800	0.00045943	0.00803741	0.00435065	NAIP/CLEC7A	2
GO:0003073	BP	GO:0003073	regulation of systemic arterial blood pressure	2022-03-30	95/18800	0.000459673	0.00803741	0.00435065	AGTR1/F2RL1/F2R	3
GO:0001558	BP	GO:0001558	regulation of cell growth	2022-05-30	415/18800	0.000462413	0.00803741	0.00435065	TP53/CD38/AGTR1/SPHK1/RPS6KA1	5
GO:0032755	BP	GO:0032755	positive regulation of interleukin-6 production	2022-03-30	97/18800	0.000488593	0.00840579	0.00455005	F2RL1/F2R/CLEC7A	3
GO:0097305	BP	GO:0097305	response to alcohol	2022-04-30	235/18800	0.000505156	0.00860297	0.00465678	SOD1/SREBF1/BRCA1/GLRA1	4
GO:0008630	BP	GO:0008630	intrinsic apoptotic signaling pathway in response to DNA damage	2022-03-30	101/18800	0.000549883	0.00891748	0.00482703	TP53/BRCA1/MUC1	3
GO:0051402	BP	GO:0051402	neuron apoptotic process	2022-04-30	241/18800	0.000555417	0.00891748	0.00482703	SOD1/TP53/NAIP/F2R	4
GO:0010888	BP	GO:0010888	negative regulation of lipid storage	2/30	22/18800	0.000557463	0.00891748	0.00482703	ABCA1/NFKBIA	2
GO:0031065	BP	GO:0031065	positive regulation of histone deacetylation	2/30	22/18800	0.000557463	0.00891748	0.00482703	TP53/SREBF1	2
GO:0034104	BP	GO:0034104	negative regulation of tissue remodeling	2/30	22/18800	0.000557463	0.00891748	0.00482703	CD38/TNFRSF11B	2
GO:0006979	BP	GO:0006979	response to oxidative stress	2022-05-30	433/18800	0.000560991	0.00891748	0.00482703	SOD1/TP53/PYCR1/CD38/SPHK1	5
GO:0032677	BP	GO:0032677	regulation of interleukin-8 production	2022-03-30	102/18800	0.000565938	0.00891748	0.00482703	F2RL1/F2R/CLEC7A	3
GO:0062014	BP	GO:0062014	negative regulation of small molecule metabolic process	2022-03-30	102/18800	0.000565938	0.00891748	0.00482703	SOD1/TP53/BRCA1	3
GO:1901617	BP	GO:1901617	organic hydroxy compound biosynthetic process	2022-04-30	243/18800	0.000572934	0.00894414	0.00484146	SOD1/SREBF1/DDC/SPHK1	4
GO:0032637	BP	GO:0032637	interleukin-8 production	2022-03-30	103/18800	0.00058229	0.00900679	0.00487538	F2RL1/F2R/CLEC7A	3
GO:0051403	BP	GO:0051403	stress-activated MAPK cascade	2022-04-30	245/18800	0.000590842	0.00901621	0.00488047	SPHK1/NAIP/F2RL1/CLEC7A	4
GO:0007200	BP	GO:0007200	phospholipase C-activating G protein-coupled receptor signaling pathway	2022-03-30	104/18800	0.000598941	0.00901621	0.00488047	AGTR1/F2RL1/F2R	3
GO:0019218	BP	GO:0019218	regulation of steroid metabolic process	2022-03-30	104/18800	0.000598941	0.00901621	0.00488047	SOD1/SREBF1/AGTR1	3
GO:0045540	BP	GO:0045540	regulation of cholesterol biosynthetic process	2/30	23/18800	0.00060995	0.00902083	0.00488298	SOD1/SREBF1	2
GO:0106118	BP	GO:0106118	regulation of sterol biosynthetic process	2/30	23/18800	0.00060995	0.00902083	0.00488298	SOD1/SREBF1	2
GO:0045833	BP	GO:0045833	negative regulation of lipid metabolic process	2022-03-30	105/18800	0.000615895	0.00902956	0.0048877	SOD1/BRCA1/SPHK1	3
GO:0010876	BP	GO:0010876	lipid localization	2022-05-30	446/18800	0.000641493	0.00932377	0.00504696	ABCA1/SREBF1/NFKBIA/AGTR1/ATP8B1	5
GO:0031098	BP	GO:0031098	stress-activated protein kinase signaling cascade	2022-04-30	252/18800	0.000656667	0.0093396	0.00505552	SPHK1/NAIP/F2RL1/CLEC7A	4
GO:0050708	BP	GO:0050708	regulation of protein secretion	2022-04-30	252/18800	0.000656667	0.0093396	0.00505552	SREBF1/CD38/F2RL1/F2R	4
GO:0003012	BP	GO:0003012	muscle system process	2022-05-30	449/18800	0.000661245	0.0093396	0.00505552	SOD1/CD38/SPHK1/GLRA1/F2R	5
GO:0036003	BP	GO:0036003	positive regulation of transcription from RNA polymerase II promoter in response to stress	2/30	24/18800	0.00066474	0.0093396	0.00505552	TP53/MUC1	2
GO:0032526	BP	GO:0032526	response to retinoic acid	2022-03-30	109/18800	0.000686775	0.00956944	0.00517994	ABCA1/SREBF1/CD38	3
GO:0071216	BP	GO:0071216	cellular response to biotic stimulus	2022-04-30	256/18800	0.000696537	0.00962591	0.00521051	TP53/ABCA1/NFKBIA/CLEC7A	4
GO:0006874	BP	GO:0006874	cellular calcium ion homeostasis	2022-05-30	456/18800	0.000709114	0.00972004	0.00526146	CD38/AGTR1/F2RL1/F2R/CXCR1	5
GO:0098581	BP	GO:0098581	detection of external biotic stimulus	2/30	25/18800	0.000721827	0.00981452	0.0053126	NAIP/CLEC7A	2
GO:1903522	BP	GO:1903522	regulation of blood circulation	2022-04-30	260/18800	0.000738099	0.00995547	0.0053889	SREBF1/CD38/AGTR1/F2R	4
GO:0003094	BP	GO:0003094	glomerular filtration	2/30	26/18800	0.000781204	0.0103062	0.00557872	F2RL1/F2R	2
GO:0030522	BP	GO:0030522	intracellular receptor signaling pathway	2022-04-30	264/18800	0.000781391	0.0103062	0.00557872	SREBF1/BRCA1/NFKBIA/NR5A2	4
GO:0003014	BP	GO:0003014	renal system process	2022-03-30	114/18800	0.000782436	0.0103062	0.00557872	AGTR1/F2RL1/F2R	3
GO:0055074	BP	GO:0055074	calcium ion homeostasis	2022-05-30	468/18800	0.000797181	0.0104082	0.00563397	CD38/AGTR1/F2RL1/F2R/CXCR1	5
GO:0000077	BP	GO:0000077	DNA damage checkpoint signaling	2022-03-30	115/18800	0.000802532	0.0104082	0.00563397	TP53/BRCA1/MUC1	3
GO:0010875	BP	GO:0010875	positive regulation of cholesterol efflux	2/30	27/18800	0.000842865	0.0107657	0.00582746	ABCA1/NFKBIA	2
GO:0097205	BP	GO:0097205	renal filtration	2/30	27/18800	0.000842865	0.0107657	0.00582746	F2RL1/F2R	2
GO:0001894	BP	GO:0001894	tissue homeostasis	2022-04-30	272/18800	0.00087333	0.0110709	0.0059927	SOD1/CD38/TNFRSF11B/F2R	4
GO:0045471	BP	GO:0045471	response to ethanol	2022-03-30	119/18800	0.000886197	0.0111502	0.00603561	SOD1/SREBF1/GLRA1	3
GO:0010804	BP	GO:0010804	negative regulation of tumor necrosis factor-mediated signaling pathway	2/30	28/18800	0.000906801	0.0112417	0.00608511	NAIP/F2RL1	2
GO:0090312	BP	GO:0090312	positive regulation of protein deacetylation	2/30	28/18800	0.000906801	0.0112417	0.00608511	TP53/SREBF1	2
GO:0016049	BP	GO:0016049	cell growth	2022-05-30	484/18800	0.000927077	0.0114091	0.00617576	TP53/CD38/AGTR1/SPHK1/RPS6KA1	5
GO:0090066	BP	GO:0090066	regulation of anatomical structure size	2022-05-30	487/18800	0.000953096	0.0116443	0.00630308	SOD1/CD38/AGTR1/F2RL1/F2R	5
GO:0019674	BP	GO:0019674	NAD metabolic process	2/30	29/18800	0.000973006	0.0116611	0.00631214	TP53/CD38	2
GO:0031571	BP	GO:0031571	mitotic G1 DNA damage checkpoint signaling	2/30	29/18800	0.000973006	0.0116611	0.00631214	TP53/MUC1	2
GO:0031570	BP	GO:0031570	DNA integrity checkpoint signaling	2022-03-30	123/18800	0.000975214	0.0116611	0.00631214	TP53/BRCA1/MUC1	3
GO:0072503	BP	GO:0072503	cellular divalent inorganic cation homeostasis	2022-05-30	494/18800	0.00101593	0.0120624	0.00652936	CD38/AGTR1/F2RL1/F2R/CXCR1	5
GO:0034599	BP	GO:0034599	cellular response to oxidative stress	2022-04-30	284/18800	0.00102523	0.0120877	0.00654305	SOD1/TP53/PYCR1/SPHK1	4
GO:0044819	BP	GO:0044819	mitotic G1/S transition checkpoint signaling	2/30	30/18800	0.00104147	0.0121939	0.00660057	TP53/MUC1	2
GO:0007249	BP	GO:0007249	I-kappaB kinase/NF-kappaB signaling	2022-04-30	288/18800	0.00107975	0.0124652	0.00674739	NFKBIA/F2RL1/F2R/CLEC7A	4
GO:0031349	BP	GO:0031349	positive regulation of defense response	2022-04-30	289/18800	0.0010937	0.0124652	0.00674739	NFKBIA/AGTR1/F2RL1/CLEC7A	4
GO:0006911	BP	GO:0006911	phagocytosis, engulfment	2022-03-30	128/18800	0.00109421	0.0124652	0.00674739	ABCA1/F2RL1/CLEC7A	3
GO:0042542	BP	GO:0042542	response to hydrogen peroxide	2022-03-30	128/18800	0.00109421	0.0124652	0.00674739	SOD1/PYCR1/SPHK1	3
GO:0035066	BP	GO:0035066	positive regulation of histone acetylation	2/30	31/18800	0.0011122	0.0125011	0.00676684	BRCA1/MUC1	2
GO:0045987	BP	GO:0045987	positive regulation of smooth muscle contraction	2/30	31/18800	0.0011122	0.0125011	0.00676684	SPHK1/F2R	2
GO:0007093	BP	GO:0007093	mitotic cell cycle checkpoint signaling	2022-03-30	130/18800	0.00114427	0.0127764	0.00691587	TP53/BRCA1/MUC1	3
GO:0097193	BP	GO:0097193	intrinsic apoptotic signaling pathway	2022-04-30	295/18800	0.00118004	0.0130601	0.00706942	SOD1/TP53/BRCA1/MUC1	4
GO:1902253	BP	GO:1902253	regulation of intrinsic apoptotic signaling pathway by p53 class mediator	2/30	32/18800	0.00118517	0.0130601	0.00706942	TP53/MUC1	2
GO:0048511	BP	GO:0048511	rhythmic process	2022-04-30	297/18800	0.00120986	0.0132456	0.00716984	TP53/NAGLU/SREBF1/DDC	4
GO:0061041	BP	GO:0061041	regulation of wound healing	2022-03-30	133/18800	0.00122203	0.0132926	0.00719527	F2RL1/F2R/CLEC7A	3
GO:0045907	BP	GO:0045907	positive regulation of vasoconstriction	2/30	33/18800	0.00126038	0.013535	0.00732652	CD38/F2R	2
GO:0045940	BP	GO:0045940	positive regulation of steroid metabolic process	2/30	33/18800	0.00126038	0.013535	0.00732652	SREBF1/AGTR1	2
GO:0099024	BP	GO:0099024	plasma membrane invagination	2022-03-30	137/18800	0.00133081	0.014186	0.0076789	ABCA1/F2RL1/CLEC7A	3
GO:0035025	BP	GO:0035025	positive regulation of Rho protein signal transduction	2/30	34/18800	0.00133783	0.014186	0.0076789	F2RL1/F2R	2
GO:0008203	BP	GO:0008203	cholesterol metabolic process	2022-03-30	139/18800	0.00138741	0.0146198	0.0079137	SOD1/ABCA1/SREBF1	3
GO:1901214	BP	GO:1901214	regulation of neuron death	2022-04-30	313/18800	0.00146776	0.0153705	0.00832003	SOD1/TP53/NAIP/F2R	4
GO:1903146	BP	GO:1903146	regulation of autophagy of mitochondrion	2/30	36/18800	0.0014994	0.0155682	0.00842707	TP53/SREBF1	2
GO:0046165	BP	GO:0046165	alcohol biosynthetic process	2022-03-30	143/18800	0.00150511	0.0155682	0.00842707	SOD1/SREBF1/SPHK1	3
GO:0010324	BP	GO:0010324	membrane invagination	2022-03-30	144/18800	0.00153549	0.0157856	0.00854472	ABCA1/F2RL1/CLEC7A	3
GO:0043524	BP	GO:0043524	negative regulation of neuron apoptotic process	2022-03-30	145/18800	0.00156624	0.0158917	0.00860216	SOD1/NAIP/F2R	3
GO:0060249	BP	GO:0060249	anatomical structure homeostasis	2022-04-30	319/18800	0.00157368	0.0158917	0.00860216	SOD1/CD38/TNFRSF11B/F2R	4
GO:0090181	BP	GO:0090181	regulation of cholesterol metabolic process	2/30	37/18800	0.00158351	0.0158917	0.00860216	SOD1/SREBF1	2
GO:2000758	BP	GO:2000758	positive regulation of peptidyl-lysine acetylation	2/30	37/18800	0.00158351	0.0158917	0.00860216	BRCA1/MUC1	2
GO:0034614	BP	GO:0034614	cellular response to reactive oxygen species	2022-03-30	147/18800	0.00162892	0.0162506	0.00879646	SOD1/PYCR1/SPHK1	3
GO:0033363	BP	GO:0033363	secretory granule organization	2/30	38/18800	0.00166983	0.0165608	0.00896434	ABCA1/F2R	2
GO:1902652	BP	GO:1902652	secondary alcohol metabolic process	2022-03-30	149/18800	0.00169315	0.0166938	0.00903637	SOD1/ABCA1/SREBF1	3
GO:0009595	BP	GO:0009595	detection of biotic stimulus	2/30	39/18800	0.00175835	0.0171363	0.00927586	NAIP/CLEC7A	2
GO:0032570	BP	GO:0032570	response to progesterone	2/30	39/18800	0.00175835	0.0171363	0.00927586	SREBF1/CD38	2
GO:0051235	BP	GO:0051235	maintenance of location	2022-04-30	331/18800	0.00180137	0.0174547	0.00944821	ABCA1/SREBF1/NFKBIA/F2R	4
GO:0062197	BP	GO:0062197	cellular response to chemical stress	2022-04-30	332/18800	0.00182132	0.0175472	0.00949828	SOD1/TP53/PYCR1/SPHK1	4
GO:0034331	BP	GO:0034331	cell junction maintenance	2/30	40/18800	0.00184906	0.0177132	0.00958813	F2RL1/F2R	2
GO:0016125	BP	GO:0016125	sterol metabolic process	2022-03-30	154/18800	0.00186061	0.0177231	0.00959351	SOD1/ABCA1/SREBF1	3
GO:1905952	BP	GO:1905952	regulation of lipid localization	2022-03-30	155/18800	0.0018953	0.0179521	0.00971746	ABCA1/NFKBIA/AGTR1	3
GO:0007009	BP	GO:0007009	plasma membrane organization	2022-03-30	156/18800	0.00193039	0.0179898	0.00973788	SOD1/ATP8B1/EHD2	3
GO:0009299	BP	GO:0009299	mRNA transcription	2/30	41/18800	0.00194196	0.0179898	0.00973788	TP53/SREBF1	2
GO:0032733	BP	GO:0032733	positive regulation of interleukin-10 production	2/30	41/18800	0.00194196	0.0179898	0.00973788	F2RL1/CLEC7A	2
GO:0045124	BP	GO:0045124	regulation of bone resorption	2/30	41/18800	0.00194196	0.0179898	0.00973788	CD38/TNFRSF11B	2
GO:0062012	BP	GO:0062012	regulation of small molecule metabolic process	2022-04-30	342/18800	0.00202941	0.0186655	0.0101036	SOD1/TP53/SREBF1/BRCA1	4
GO:0034142	BP	GO:0034142	toll-like receptor 4 signaling pathway	2/30	42/18800	0.00203704	0.0186655	0.0101036	NFKBIA/F2RL1	2
GO:0031063	BP	GO:0031063	regulation of histone deacetylation	2/30	43/18800	0.00213429	0.0192429	0.0104162	TP53/SREBF1	2
GO:0042771	BP	GO:0042771	intrinsic apoptotic signaling pathway in response to DNA damage by p53 class mediator	2/30	43/18800	0.00213429	0.0192429	0.0104162	TP53/MUC1	2
GO:0048512	BP	GO:0048512	circadian behavior	2/30	43/18800	0.00213429	0.0192429	0.0104162	TP53/NAGLU	2
GO:0030307	BP	GO:0030307	positive regulation of cell growth	2022-03-30	163/18800	0.00218744	0.0196171	0.0106187	CD38/SPHK1/RPS6KA1	3
GO:0070997	BP	GO:0070997	neuron death	2022-04-30	353/18800	0.00227679	0.0200883	0.0108738	SOD1/TP53/NAIP/F2R	4
GO:0001959	BP	GO:0001959	regulation of cytokine-mediated signaling pathway	2022-03-30	166/18800	0.0023038	0.0200883	0.0108738	SPHK1/NAIP/F2RL1	3
GO:1903034	BP	GO:1903034	regulation of response to wounding	2022-03-30	166/18800	0.0023038	0.0200883	0.0108738	F2RL1/F2R/CLEC7A	3
GO:0006984	BP	GO:0006984	ER-nucleus signaling pathway	2/30	45/18800	0.00233529	0.0200883	0.0108738	TP53/SREBF1	2
GO:0007622	BP	GO:0007622	rhythmic behavior	2/30	45/18800	0.00233529	0.0200883	0.0108738	TP53/NAGLU	2
GO:0045933	BP	GO:0045933	positive regulation of muscle contraction	2/30	45/18800	0.00233529	0.0200883	0.0108738	SPHK1/F2R	2
GO:0071827	BP	GO:0071827	plasma lipoprotein particle organization	2/30	45/18800	0.00233529	0.0200883	0.0108738	ABCA1/AGTR1	2
GO:1902895	BP	GO:1902895	positive regulation of miRNA transcription	2/30	45/18800	0.00233529	0.0200883	0.0108738	TP53/SREBF1	2
GO:0046677	BP	GO:0046677	response to antibiotic	2/30	46/18800	0.00243903	0.0207528	0.0112335	SOD1/TP53	2
GO:0000075	BP	GO:0000075	cell cycle checkpoint signaling	2022-03-30	170/18800	0.00246486	0.0207528	0.0112335	TP53/BRCA1/MUC1	3
GO:0006937	BP	GO:0006937	regulation of muscle contraction	2022-03-30	170/18800	0.00246486	0.0207528	0.0112335	SOD1/SPHK1/F2R	3
GO:0006066	BP	GO:0006066	alcohol metabolic process	2022-04-30	361/18800	0.00246932	0.0207528	0.0112335	SOD1/ABCA1/SREBF1/SPHK1	4
GO:2001242	BP	GO:2001242	regulation of intrinsic apoptotic signaling pathway	2022-03-30	171/18800	0.00250619	0.0207528	0.0112335	SOD1/TP53/MUC1	3
GO:0043618	BP	GO:0043618	regulation of transcription from RNA polymerase II promoter in response to stress	2/30	47/18800	0.00254491	0.0207528	0.0112335	TP53/MUC1	2
GO:1905953	BP	GO:1905953	negative regulation of lipid localization	2/30	47/18800	0.00254491	0.0207528	0.0112335	ABCA1/NFKBIA	2
GO:2000144	BP	GO:2000144	positive regulation of DNA-templated transcription, initiation	2/30	47/18800	0.00254491	0.0207528	0.0112335	TP53/MITF	2
GO:2000378	BP	GO:2000378	negative regulation of reactive oxygen species metabolic process	2/30	47/18800	0.00254491	0.0207528	0.0112335	TP53/BRCA1	2
GO:0032635	BP	GO:0032635	interleukin-6 production	2022-03-30	172/18800	0.00254794	0.0207528	0.0112335	F2RL1/F2R/CLEC7A	3
GO:0032675	BP	GO:0032675	regulation of interleukin-6 production	2022-03-30	172/18800	0.00254794	0.0207528	0.0112335	F2RL1/F2R/CLEC7A	3
GO:0042770	BP	GO:0042770	signal transduction in response to DNA damage	2022-03-30	174/18800	0.00263274	0.0210983	0.0114205	TP53/BRCA1/MUC1	3
GO:0042311	BP	GO:0042311	vasodilation	2/30	48/18800	0.00265293	0.0210983	0.0114205	SOD1/F2RL1	2
GO:0071825	BP	GO:0071825	protein-lipid complex subunit organization	2/30	48/18800	0.00265293	0.0210983	0.0114205	ABCA1/AGTR1	2
GO:0097720	BP	GO:0097720	calcineurin-mediated signaling	2/30	48/18800	0.00265293	0.0210983	0.0114205	NR5A2/CLEC7A	2
GO:1901985	BP	GO:1901985	positive regulation of protein acetylation	2/30	48/18800	0.00265293	0.0210983	0.0114205	BRCA1/MUC1	2
GO:2001233	BP	GO:2001233	regulation of apoptotic signaling pathway	2022-04-30	370/18800	0.00269906	0.0213644	0.0115645	SOD1/TP53/BRCA1/MUC1	4
GO:0002221	BP	GO:0002221	pattern recognition receptor signaling pathway	2022-03-30	176/18800	0.00271928	0.0214238	0.0115967	NFKBIA/F2RL1/CLEC7A	3
GO:0008206	BP	GO:0008206	bile acid metabolic process	2/30	49/18800	0.00276309	0.0215674	0.0116744	NR5A2/ATP8B1	2
GO:0046850	BP	GO:0046850	regulation of bone remodeling	2/30	49/18800	0.00276309	0.0215674	0.0116744	CD38/TNFRSF11B	2
GO:0060759	BP	GO:0060759	regulation of response to cytokine stimulus	2022-03-30	178/18800	0.00280756	0.0218135	0.0118077	SPHK1/NAIP/F2RL1	3
GO:0045332	BP	GO:0045332	phospholipid translocation	2/30	51/18800	0.00298977	0.0231227	0.0125163	ABCA1/ATP8B1	2
GO:1901991	BP	GO:1901991	negative regulation of mitotic cell cycle phase transition	2022-03-30	183/18800	0.00303596	0.0233727	0.0126517	TP53/BRCA1/MUC1	3
GO:0010874	BP	GO:0010874	regulation of cholesterol efflux	2/30	52/18800	0.00310629	0.0236977	0.0128276	ABCA1/NFKBIA	2
GO:1902930	BP	GO:1902930	regulation of alcohol biosynthetic process	2/30	52/18800	0.00310629	0.0236977	0.0128276	SOD1/SREBF1	2
GO:0046578	BP	GO:0046578	regulation of Ras protein signal transduction	2022-03-30	187/18800	0.00322671	0.0245055	0.0132649	ABCA1/F2RL1/F2R	3
GO:0043123	BP	GO:0043123	positive regulation of I-kappaB kinase/NF-kappaB signaling	2022-03-30	188/18800	0.00327552	0.0247647	0.0134051	F2RL1/F2R/CLEC7A	3
GO:0050727	BP	GO:0050727	regulation of inflammatory response	2022-04-30	394/18800	0.00338302	0.0254633	0.0137833	SOD1/NFKBIA/AGTR1/SPHK1	4
GO:0007626	BP	GO:0007626	locomotory behavior	2022-03-30	192/18800	0.00347532	0.0259265	0.014034	SOD1/NAGLU/GLRA1	3
GO:0048839	BP	GO:0048839	inner ear development	2022-03-30	192/18800	0.00347532	0.0259265	0.014034	SOD1/NAGLU/ATP8B1	3
GO:0031334	BP	GO:0031334	positive regulation of protein-containing complex assembly	2022-03-30	194/18800	0.00357797	0.0265263	0.0143587	TP53/ABCA1/CLEC7A	3
GO:0034204	BP	GO:0034204	lipid translocation	2/30	56/18800	0.00359336	0.0265263	0.0143587	ABCA1/ATP8B1	2
GO:0043254	BP	GO:0043254	regulation of protein-containing complex assembly	2022-04-30	401/18800	0.00360292	0.0265263	0.0143587	TP53/ABCA1/GFAP/CLEC7A	4
GO:2000142	BP	GO:2000142	regulation of DNA-templated transcription, initiation	2/30	57/18800	0.00372034	0.0272717	0.0147622	TP53/MITF	2
GO:0006695	BP	GO:0006695	cholesterol biosynthetic process	2/30	58/18800	0.0038494	0.0278545	0.0150776	SOD1/SREBF1	2
GO:0090303	BP	GO:0090303	positive regulation of wound healing	2/30	58/18800	0.0038494	0.0278545	0.0150776	F2R/CLEC7A	2
GO:1902653	BP	GO:1902653	secondary alcohol biosynthetic process	2/30	58/18800	0.0038494	0.0278545	0.0150776	SOD1/SREBF1	2
GO:0035065	BP	GO:0035065	regulation of histone acetylation	2/30	59/18800	0.00398053	0.0285582	0.0154586	BRCA1/MUC1	2
GO:1902893	BP	GO:1902893	regulation of miRNA transcription	2/30	59/18800	0.00398053	0.0285582	0.0154586	TP53/SREBF1	2
GO:0000302	BP	GO:0000302	response to reactive oxygen species	2022-03-30	203/18800	0.00406287	0.0290254	0.0157115	SOD1/PYCR1/SPHK1	3
GO:0061614	BP	GO:0061614	miRNA transcription	2/30	60/18800	0.00411372	0.0291418	0.0157744	TP53/SREBF1	2
GO:0090311	BP	GO:0090311	regulation of protein deacetylation	2/30	60/18800	0.00411372	0.0291418	0.0157744	TP53/SREBF1	2
GO:2001244	BP	GO:2001244	positive regulation of intrinsic apoptotic signaling pathway	2/30	61/18800	0.00424897	0.0299739	0.0162249	SOD1/TP53	2
GO:0032731	BP	GO:0032731	positive regulation of interleukin-1 beta production	2/30	62/18800	0.00438626	0.0305589	0.0165415	F2RL1/CLEC7A	2
GO:0046579	BP	GO:0046579	positive regulation of Ras protein signal transduction	2/30	62/18800	0.00438626	0.0305589	0.0165415	F2RL1/F2R	2
GO:0097035	BP	GO:0097035	regulation of membrane lipid distribution	2/30	62/18800	0.00438626	0.0305589	0.0165415	ABCA1/ATP8B1	2
GO:1901215	BP	GO:1901215	negative regulation of neuron death	2022-03-30	209/18800	0.00440737	0.0305795	0.0165527	SOD1/NAIP/F2R	3
GO:0052548	BP	GO:0052548	regulation of endopeptidase activity	2022-04-30	426/18800	0.00446791	0.0308725	0.0167113	NAIP/F2R/RPS6KA1/CLEC7A	4
GO:0032613	BP	GO:0032613	interleukin-10 production	2/30	63/18800	0.0045256	0.0308914	0.0167215	F2RL1/CLEC7A	2
GO:0032653	BP	GO:0032653	regulation of interleukin-10 production	2/30	63/18800	0.0045256	0.0308914	0.0167215	F2RL1/CLEC7A	2
GO:0045453	BP	GO:0045453	bone resorption	2/30	63/18800	0.0045256	0.0308914	0.0167215	CD38/TNFRSF11B	2
GO:0042060	BP	GO:0042060	wound healing	2022-04-30	429/18800	0.00458036	0.031139	0.0168556	F10/F2RL1/F2R/CLEC7A	4
GO:0016126	BP	GO:0016126	sterol biosynthetic process	2/30	65/18800	0.00481038	0.0323119	0.0174904	SOD1/SREBF1	2
GO:0031343	BP	GO:0031343	positive regulation of cell killing	2/30	65/18800	0.00481038	0.0323119	0.0174904	F2RL1/CLEC7A	2
GO:0043954	BP	GO:0043954	cellular component maintenance	2/30	65/18800	0.00481038	0.0323119	0.0174904	F2RL1/F2R	2
GO:0006473	BP	GO:0006473	protein acetylation	2022-03-30	216/18800	0.00483115	0.0323217	0.0174957	BRCA1/SPHK1/MUC1	3
GO:0050867	BP	GO:0050867	positive regulation of cell activation	2022-04-30	436/18800	0.00485017	0.0323217	0.0174957	CD38/F2RL1/RPS6KA1/CLEC7A	4
GO:0030193	BP	GO:0030193	regulation of blood coagulation	2/30	66/18800	0.0049558	0.0328956	0.0178064	F2RL1/F2R	2
GO:0043583	BP	GO:0043583	ear development	2022-03-30	219/18800	0.00502008	0.0331916	0.0179666	SOD1/NAGLU/ATP8B1	3
GO:0032103	BP	GO:0032103	positive regulation of response to external stimulus	2022-04-30	442/18800	0.00508983	0.0335213	0.0181451	NFKBIA/AGTR1/F2RL1/CLEC7A	4
GO:0007596	BP	GO:0007596	blood coagulation	2022-03-30	221/18800	0.00514849	0.0336814	0.0182317	F10/F2RL1/F2R	3
GO:0002720	BP	GO:0002720	positive regulation of cytokine production involved in immune response	2/30	68/18800	0.00525269	0.0336814	0.0182317	F2RL1/CLEC7A	2
GO:0043627	BP	GO:0043627	response to estrogen	2/30	68/18800	0.00525269	0.0336814	0.0182317	BRCA1/TNFRSF11B	2
GO:0050709	BP	GO:0050709	negative regulation of protein secretion	2/30	68/18800	0.00525269	0.0336814	0.0182317	SREBF1/F2R	2
GO:1900046	BP	GO:1900046	regulation of hemostasis	2/30	68/18800	0.00525269	0.0336814	0.0182317	F2RL1/F2R	2
GO:2000756	BP	GO:2000756	regulation of peptidyl-lysine acetylation	2/30	68/18800	0.00525269	0.0336814	0.0182317	BRCA1/MUC1	2
GO:0031667	BP	GO:0031667	response to nutrient levels	2022-04-30	446/18800	0.00525398	0.0336814	0.0182317	SOD1/TP53/SREBF1/TNFRSF11B	4
GO:0033344	BP	GO:0033344	cholesterol efflux	2/30	69/18800	0.00540415	0.0344278	0.0186357	ABCA1/NFKBIA	2
GO:0002790	BP	GO:0002790	peptide secretion	2022-03-30	225/18800	0.00541124	0.0344278	0.0186357	ABCA1/SREBF1/CD38	3
GO:0050817	BP	GO:0050817	coagulation	2022-03-30	226/18800	0.00547817	0.0347226	0.0187953	F10/F2RL1/F2R	3
GO:0007599	BP	GO:0007599	hemostasis	2022-03-30	227/18800	0.00554561	0.0348332	0.0188552	F10/F2RL1/F2R	3
GO:0032722	BP	GO:0032722	positive regulation of chemokine production	2/30	70/18800	0.0055576	0.0348332	0.0188552	F2RL1/CLEC7A	2
GO:0051057	BP	GO:0051057	positive regulation of small GTPase mediated signal transduction	2/30	70/18800	0.0055576	0.0348332	0.0188552	F2RL1/F2R	2
GO:0052547	BP	GO:0052547	regulation of peptidase activity	2022-04-30	456/18800	0.00567991	0.0354125	0.0191688	NAIP/F2R/RPS6KA1/CLEC7A	4
GO:0050818	BP	GO:0050818	regulation of coagulation	2/30	71/18800	0.00571305	0.0354125	0.0191688	F2RL1/F2R	2
GO:0051881	BP	GO:0051881	regulation of mitochondrial membrane potential	2/30	71/18800	0.00571305	0.0354125	0.0191688	SOD1/PYCR1	2
GO:0046883	BP	GO:0046883	regulation of hormone secretion	2022-03-30	231/18800	0.00582035	0.035861	0.0194115	SREBF1/CD38/AGTR1	3
GO:0030330	BP	GO:0030330	DNA damage response, signal transduction by p53 class mediator	2/30	72/18800	0.00587048	0.035861	0.0194115	TP53/MUC1	2
GO:0050810	BP	GO:0050810	regulation of steroid biosynthetic process	2/30	72/18800	0.00587048	0.035861	0.0194115	SOD1/SREBF1	2
GO:1903036	BP	GO:1903036	positive regulation of response to wounding	2/30	72/18800	0.00587048	0.035861	0.0194115	F2R/CLEC7A	2
GO:0019226	BP	GO:0019226	transmission of nerve impulse	2/30	73/18800	0.00602988	0.0363194	0.0196597	SOD1/GLRA1	2
GO:0032732	BP	GO:0032732	positive regulation of interleukin-1 production	2/30	73/18800	0.00602988	0.0363194	0.0196597	F2RL1/CLEC7A	2
GO:0043967	BP	GO:0043967	histone H4 acetylation	2/30	73/18800	0.00602988	0.0363194	0.0196597	BRCA1/MUC1	2
GO:0045930	BP	GO:0045930	negative regulation of mitotic cell cycle	2022-03-30	234/18800	0.0060317	0.0363194	0.0196597	TP53/BRCA1/MUC1	3
GO:0007040	BP	GO:0007040	lysosome organization	2/30	74/18800	0.00619126	0.0370159	0.0200367	ABCA1/NAGLU	2
GO:0080171	BP	GO:0080171	lytic vacuole organization	2/30	74/18800	0.00619126	0.0370159	0.0200367	ABCA1/NAGLU	2
GO:0071479	BP	GO:0071479	cellular response to ionizing radiation	2/30	75/18800	0.00635461	0.0378582	0.0204926	TP53/BRCA1	2
GO:0032729	BP	GO:0032729	positive regulation of interferon-gamma production	2/30	77/18800	0.00668718	0.0393446	0.0212972	F2RL1/CLEC7A	2
GO:0043154	BP	GO:0043154	negative regulation of cysteine-type endopeptidase activity involved in apoptotic process	2/30	77/18800	0.00668718	0.0393446	0.0212972	NAIP/RPS6KA1	2
GO:1903201	BP	GO:1903201	regulation of oxidative stress-induced cell death	2/30	77/18800	0.00668718	0.0393446	0.0212972	SOD1/PYCR1	2
GO:0007346	BP	GO:0007346	regulation of mitotic cell cycle	2022-04-30	478/18800	0.00669744	0.0393446	0.0212972	TP53/BRCA1/SPHK1/MUC1	4
GO:0009991	BP	GO:0009991	response to extracellular stimulus	2022-04-30	479/18800	0.00674639	0.0394945	0.0213784	SOD1/TP53/SREBF1/TNFRSF11B	4
GO:0033077	BP	GO:0033077	T cell differentiation in thymus	2/30	78/18800	0.00685638	0.0399995	0.0216517	SOD1/TP53	2
GO:0002764	BP	GO:0002764	immune response-regulating signaling pathway	2022-04-30	482/18800	0.00689467	0.0400842	0.0216976	CD38/NFKBIA/F2RL1/CLEC7A	4
GO:2001020	BP	GO:2001020	regulation of response to DNA damage stimulus	2022-03-30	246/18800	0.00692304	0.0401108	0.021712	TP53/BRCA1/MUC1	3
GO:0014068	BP	GO:0014068	positive regulation of phosphatidylinositol 3-kinase signaling	2/30	79/18800	0.00702753	0.0403007	0.0218148	F2RL1/F2R	2
GO:0048145	BP	GO:0048145	regulation of fibroblast proliferation	2/30	79/18800	0.00702753	0.0403007	0.0218148	TP53/SPHK1	2
GO:0072332	BP	GO:0072332	intrinsic apoptotic signaling pathway by p53 class mediator	2/30	79/18800	0.00702753	0.0403007	0.0218148	TP53/MUC1	2
GO:0015850	BP	GO:0015850	organic hydroxy compound transport	2022-03-30	248/18800	0.00707882	0.0404573	0.0218995	ABCA1/AGTR1/ATP8B1	3
GO:0015833	BP	GO:0015833	peptide transport	2022-03-30	249/18800	0.00715749	0.0407687	0.0220681	ABCA1/SREBF1/CD38	3
GO:0090257	BP	GO:0090257	regulation of muscle system process	2022-03-30	250/18800	0.00723668	0.041081	0.0222371	SOD1/SPHK1/F2R	3
GO:1901652	BP	GO:1901652	response to peptide	2022-04-30	491/18800	0.00735252	0.0415897	0.0225125	TP53/SREBF1/NFKBIA/AGTR1	4
GO:0048144	BP	GO:0048144	fibroblast proliferation	2/30	81/18800	0.00737563	0.0415897	0.0225125	TP53/SPHK1	2
GO:0016570	BP	GO:0016570	histone modification	2022-04-30	494/18800	0.00750952	0.0419412	0.0227027	TP53/SREBF1/BRCA1/MUC1	4
GO:0044089	BP	GO:0044089	positive regulation of cellular component biogenesis	2022-04-30	494/18800	0.00750952	0.0419412	0.0227027	TP53/ABCA1/F2RL1/CLEC7A	4
GO:1901983	BP	GO:1901983	regulation of protein acetylation	2/30	82/18800	0.00755256	0.0419412	0.0227027	BRCA1/MUC1	2
GO:0043122	BP	GO:0043122	regulation of I-kappaB kinase/NF-kappaB signaling	2022-03-30	254/18800	0.00755868	0.0419412	0.0227027	F2RL1/F2R/CLEC7A	3
GO:0051223	BP	GO:0051223	regulation of protein transport	2022-04-30	495/18800	0.00756235	0.0419412	0.0227027	SREBF1/CD38/F2RL1/F2R	4
GO:1901988	BP	GO:1901988	negative regulation of cell cycle phase transition	2022-03-30	255/18800	0.0076405	0.0422357	0.0228622	TP53/BRCA1/MUC1	3
GO:0045927	BP	GO:0045927	positive regulation of growth	2022-03-30	256/18800	0.00772284	0.0425513	0.023033	CD38/SPHK1/RPS6KA1	3
GO:0043543	BP	GO:0043543	protein acylation	2022-03-30	258/18800	0.0078891	0.0433114	0.0234445	BRCA1/SPHK1/MUC1	3
GO:0097006	BP	GO:0097006	regulation of plasma lipoprotein particle levels	2/30	84/18800	0.00791217	0.0433114	0.0234445	ABCA1/AGTR1	2
GO:2000117	BP	GO:2000117	negative regulation of cysteine-type endopeptidase activity	2/30	85/18800	0.00809484	0.044168	0.0239081	NAIP/RPS6KA1	2
GO:2000134	BP	GO:2000134	negative regulation of G1/S transition of mitotic cell cycle	2/30	86/18800	0.0082794	0.0450293	0.0243743	TP53/MUC1	2
GO:0001960	BP	GO:0001960	negative regulation of cytokine-mediated signaling pathway	2/30	87/18800	0.00846586	0.0458953	0.0248431	NAIP/F2RL1	2
GO:0000422	BP	GO:0000422	autophagy of mitochondrion	2/30	88/18800	0.0086542	0.0464681	0.0251532	TP53/SREBF1	2
GO:0045104	BP	GO:0045104	intermediate filament cytoskeleton organization	2/30	88/18800	0.0086542	0.0464681	0.0251532	SOD1/GFAP	2
GO:0061726	BP	GO:0061726	mitochondrion disassembly	2/30	88/18800	0.0086542	0.0464681	0.0251532	TP53/SREBF1	2
GO:0045103	BP	GO:0045103	intermediate filament-based process	2/30	89/18800	0.00884442	0.0473387	0.0256244	SOD1/GFAP	2
GO:0070301	BP	GO:0070301	cellular response to hydrogen peroxide	2/30	90/18800	0.00903652	0.0482138	0.0260981	PYCR1/SPHK1	2
GO:0097306	BP	GO:0097306	cellular response to alcohol	2/30	91/18800	0.00923048	0.0490933	0.0265742	BRCA1/GLRA1	2
GO:0019217	BP	GO:0019217	regulation of fatty acid metabolic process	2/30	92/18800	0.0094263	0.0496648	0.0268836	SREBF1/BRCA1	2
GO:0060761	BP	GO:0060761	negative regulation of response to cytokine stimulus	2/30	92/18800	0.0094263	0.0496648	0.0268836	NAIP/F2RL1	2
GO:1900407	BP	GO:1900407	regulation of cellular response to oxidative stress	2/30	92/18800	0.0094263	0.0496648	0.0268836	SOD1/PYCR1	2
GO:0046879	BP	GO:0046879	hormone secretion	2022-03-30	281/18800	0.00995478	0.0522859	0.0283023	SREBF1/CD38/AGTR1	3
GO:0046330	BP	GO:0046330	positive regulation of JNK cascade	2/30	96/18800	0.0102281	0.0535546	0.0289891	NAIP/F2RL1	2
GO:0002366	BP	GO:0002366	leukocyte activation involved in immune response	2022-03-30	285/18800	0.0103433	0.0539899	0.0292248	TP53/F2RL1/CLEC7A	3
GO:0032642	BP	GO:0032642	regulation of chemokine production	2/30	97/18800	0.0104331	0.0540333	0.0292482	F2RL1/CLEC7A	2
GO:1902807	BP	GO:1902807	negative regulation of cell cycle G1/S phase transition	2/30	97/18800	0.0104331	0.0540333	0.0292482	TP53/MUC1	2
GO:0042886	BP	GO:0042886	amide transport	2022-03-30	287/18800	0.0105408	0.0540333	0.0292482	ABCA1/SREBF1/CD38	3
GO:0002718	BP	GO:0002718	regulation of cytokine production involved in immune response	2/30	98/18800	0.01064	0.0540333	0.0292482	F2RL1/CLEC7A	2
GO:0016575	BP	GO:0016575	histone deacetylation	2/30	98/18800	0.01064	0.0540333	0.0292482	TP53/SREBF1	2
GO:0021549	BP	GO:0021549	cerebellum development	2/30	98/18800	0.01064	0.0540333	0.0292482	TP53/NAGLU	2
GO:0032602	BP	GO:0032602	chemokine production	2/30	98/18800	0.01064	0.0540333	0.0292482	F2RL1/CLEC7A	2
GO:0036473	BP	GO:0036473	cell death in response to oxidative stress	2/30	98/18800	0.01064	0.0540333	0.0292482	SOD1/PYCR1	2
GO:0042632	BP	GO:0042632	cholesterol homeostasis	2/30	98/18800	0.01064	0.0540333	0.0292482	ABCA1/NR5A2	2
GO:0002263	BP	GO:0002263	cell activation involved in immune response	2022-03-30	289/18800	0.0107405	0.05438	0.0294359	TP53/F2RL1/CLEC7A	3
GO:0009914	BP	GO:0009914	hormone transport	2022-03-30	290/18800	0.0108412	0.0545997	0.0295548	SREBF1/CD38/AGTR1	3
GO:0055092	BP	GO:0055092	sterol homeostasis	2/30	99/18800	0.0108487	0.0545997	0.0295548	ABCA1/NR5A2	2
GO:0002367	BP	GO:0002367	cytokine production involved in immune response	2/30	100/18800	0.0110592	0.0553288	0.0299495	F2RL1/CLEC7A	2
GO:0031341	BP	GO:0031341	regulation of cell killing	2/30	100/18800	0.0110592	0.0553288	0.0299495	F2RL1/CLEC7A	2
GO:1902882	BP	GO:1902882	regulation of response to oxidative stress	2/30	101/18800	0.0112715	0.0562241	0.0304341	SOD1/PYCR1	2
GO:0015914	BP	GO:0015914	phospholipid transport	2/30	102/18800	0.0114856	0.0571231	0.0309207	ABCA1/ATP8B1	2
GO:1901796	BP	GO:1901796	regulation of signal transduction by p53 class mediator	2/30	103/18800	0.0117015	0.0580258	0.0314093	TP53/MUC1	2
GO:0051056	BP	GO:0051056	regulation of small GTPase mediated signal transduction	2022-03-30	299/18800	0.0117723	0.0582057	0.0315067	ABCA1/F2RL1/F2R	3
GO:0010948	BP	GO:0010948	negative regulation of cell cycle process	2022-03-30	301/18800	0.0119853	0.0590856	0.031983	TP53/BRCA1/MUC1	3
GO:0016050	BP	GO:0016050	vesicle organization	2022-03-30	306/18800	0.0125276	0.061579	0.0333327	ABCA1/SPHK1/F2R	3
GO:0022037	BP	GO:0022037	metencephalon development	2/30	107/18800	0.012583	0.0616713	0.0333827	TP53/NAGLU	2
GO:1902749	BP	GO:1902749	regulation of cell cycle G2/M phase transition	2/30	108/18800	0.0128078	0.0625911	0.0338806	TP53/BRCA1	2
GO:1901222	BP	GO:1901222	regulation of NIK/NF-kappaB signaling	2/30	110/18800	0.0132627	0.0646268	0.0349825	NFKBIA/SPHK1	2
GO:0006821	BP	GO:0006821	chloride transport	2/30	111/18800	0.0134927	0.06537	0.0353848	ATP8B1/GLRA1	2
GO:0014066	BP	GO:0014066	regulation of phosphatidylinositol 3-kinase signaling	2/30	111/18800	0.0134927	0.06537	0.0353848	F2RL1/F2R	2
GO:0060326	BP	GO:0060326	cell chemotaxis	2022-03-30	315/18800	0.0135391	0.0654067	0.0354046	AGTR1/F2RL1/CXCR1	3
GO:1901990	BP	GO:1901990	regulation of mitotic cell cycle phase transition	2022-03-30	321/18800	0.0142388	0.0685902	0.0371278	TP53/BRCA1/MUC1	3
GO:0021782	BP	GO:0021782	glial cell development	2/30	115/18800	0.0144304	0.0693152	0.0375203	SOD1/GFAP	2
GO:0002286	BP	GO:0002286	T cell activation involved in immune response	2/30	116/18800	0.0146691	0.0702617	0.0380326	TP53/F2RL1	2
GO:0032609	BP	GO:0032609	interferon-gamma production	2/30	117/18800	0.0149095	0.0710099	0.0384376	F2RL1/CLEC7A	2
GO:0032649	BP	GO:0032649	regulation of interferon-gamma production	2/30	117/18800	0.0149095	0.0710099	0.0384376	F2RL1/CLEC7A	2
GO:0006476	BP	GO:0006476	protein deacetylation	2/30	118/18800	0.0151517	0.0719599	0.0389519	TP53/SREBF1	2
GO:0048545	BP	GO:0048545	response to steroid hormone	2022-03-30	330/18800	0.0153265	0.0723824	0.0391806	SREBF1/BRCA1/CD38	3
GO:0070661	BP	GO:0070661	leukocyte proliferation	2022-03-30	330/18800	0.0153265	0.0723824	0.0391806	TP53/CD38/F2RL1	3
GO:0002702	BP	GO:0002702	positive regulation of production of molecular mediator of immune response	2/30	120/18800	0.0156411	0.0723994	0.0391898	F2RL1/CLEC7A	2
GO:0032496	BP	GO:0032496	response to lipopolysaccharide	2022-03-30	333/18800	0.0156993	0.0723994	0.0391898	ABCA1/NFKBIA/F2R	3
GO:0006560	BP	GO:0006560	proline metabolic process	2022-01-30	10/18800	0.0158471	0.0723994	0.0391898	PYCR1	1
GO:0010944	BP	GO:0010944	negative regulation of transcription by competitive promoter binding	2022-01-30	10/18800	0.0158471	0.0723994	0.0391898	MUC1	1
GO:0014010	BP	GO:0014010	Schwann cell proliferation	2022-01-30	10/18800	0.0158471	0.0723994	0.0391898	GFAP	1
GO:0014820	BP	GO:0014820	tonic smooth muscle contraction	2022-01-30	10/18800	0.0158471	0.0723994	0.0391898	CD38	1
GO:0015851	BP	GO:0015851	nucleobase transport	2022-01-30	10/18800	0.0158471	0.0723994	0.0391898	SLC28A1	1
GO:0021562	BP	GO:0021562	vestibulocochlear nerve development	2022-01-30	10/18800	0.0158471	0.0723994	0.0391898	ATP8B1	1
GO:0045542	BP	GO:0045542	positive regulation of cholesterol biosynthetic process	2022-01-30	10/18800	0.0158471	0.0723994	0.0391898	SREBF1	1
GO:0051974	BP	GO:0051974	negative regulation of telomerase activity	2022-01-30	10/18800	0.0158471	0.0723994	0.0391898	TP53	1
GO:0106120	BP	GO:0106120	positive regulation of sterol biosynthetic process	2022-01-30	10/18800	0.0158471	0.0723994	0.0391898	SREBF1	1
GO:0031398	BP	GO:0031398	positive regulation of protein ubiquitination	2/30	121/18800	0.0158884	0.0723994	0.0391898	BRCA1/SPHK1	2
GO:1903008	BP	GO:1903008	organelle disassembly	2/30	121/18800	0.0158884	0.0723994	0.0391898	TP53/SREBF1	2
GO:0010506	BP	GO:0010506	regulation of autophagy	2022-03-30	336/18800	0.0160773	0.0730629	0.0395489	TP53/SREBF1/GFAP	3
GO:0002224	BP	GO:0002224	toll-like receptor signaling pathway	2/30	123/18800	0.0163879	0.074075	0.0400968	NFKBIA/F2RL1	2
GO:0042471	BP	GO:0042471	ear morphogenesis	2/30	123/18800	0.0163879	0.074075	0.0400968	SOD1/NAGLU	2
GO:0046683	BP	GO:0046683	response to organophosphorus	2/30	124/18800	0.0166402	0.0747263	0.0404493	SOD1/SREBF1	2
GO:0051224	BP	GO:0051224	negative regulation of protein transport	2/30	124/18800	0.0166402	0.0747263	0.0404493	SREBF1/F2R	2
GO:0043280	BP	GO:0043280	positive regulation of cysteine-type endopeptidase activity involved in apoptotic process	2/30	125/18800	0.0168941	0.0747263	0.0404493	F2R/CLEC7A	2
GO:0002732	BP	GO:0002732	positive regulation of dendritic cell cytokine production	2022-01-30	11/18800	0.0174184	0.0747263	0.0404493	CLEC7A	1
GO:0010887	BP	GO:0010887	negative regulation of cholesterol storage	2022-01-30	11/18800	0.0174184	0.0747263	0.0404493	ABCA1	1
GO:0032429	BP	GO:0032429	regulation of phospholipase A2 activity	2022-01-30	11/18800	0.0174184	0.0747263	0.0404493	AGTR1	1
GO:0033860	BP	GO:0033860	regulation of NAD(P)H oxidase activity	2022-01-30	11/18800	0.0174184	0.0747263	0.0404493	AGTR1	1
GO:0034145	BP	GO:0034145	positive regulation of toll-like receptor 4 signaling pathway	2022-01-30	11/18800	0.0174184	0.0747263	0.0404493	F2RL1	1
GO:0042428	BP	GO:0042428	serotonin metabolic process	2022-01-30	11/18800	0.0174184	0.0747263	0.0404493	DDC	1
GO:0042487	BP	GO:0042487	regulation of odontogenesis of dentin-containing tooth	2022-01-30	11/18800	0.0174184	0.0747263	0.0404493	TNFRSF11B	1
GO:0043471	BP	GO:0043471	regulation of cellular carbohydrate catabolic process	2022-01-30	11/18800	0.0174184	0.0747263	0.0404493	TP53	1
GO:0044557	BP	GO:0044557	relaxation of smooth muscle	2022-01-30	11/18800	0.0174184	0.0747263	0.0404493	SOD1	1
GO:0051574	BP	GO:0051574	positive regulation of histone H3-K9 methylation	2022-01-30	11/18800	0.0174184	0.0747263	0.0404493	BRCA1	1
GO:0060221	BP	GO:0060221	retinal rod cell differentiation	2022-01-30	11/18800	0.0174184	0.0747263	0.0404493	NAGLU	1
GO:0070243	BP	GO:0070243	regulation of thymocyte apoptotic process	2022-01-30	11/18800	0.0174184	0.0747263	0.0404493	TP53	1
GO:0070944	BP	GO:0070944	neutrophil-mediated killing of bacterium	2022-01-30	11/18800	0.0174184	0.0747263	0.0404493	F2RL1	1
GO:1903799	BP	GO:1903799	negative regulation of production of miRNAs involved in gene silencing by miRNA	2022-01-30	11/18800	0.0174184	0.0747263	0.0404493	TP53	1
GO:1990440	BP	GO:1990440	positive regulation of transcription from RNA polymerase II promoter in response to endoplasmic reticulum stress	2022-01-30	11/18800	0.0174184	0.0747263	0.0404493	TP53	1
GO:2000615	BP	GO:2000615	regulation of histone H3-K9 acetylation	2022-01-30	11/18800	0.0174184	0.0747263	0.0404493	BRCA1	1
GO:2001225	BP	GO:2001225	regulation of chloride transport	2022-01-30	11/18800	0.0174184	0.0747263	0.0404493	ATP8B1	1
GO:0050714	BP	GO:0050714	positive regulation of protein secretion	2/30	128/18800	0.017666	0.0754047	0.0408165	CD38/F2RL1	2
GO:1904950	BP	GO:1904950	negative regulation of establishment of protein localization	2/30	128/18800	0.017666	0.0754047	0.0408165	SREBF1/F2R	2
GO:0045861	BP	GO:0045861	negative regulation of proteolysis	2022-03-30	350/18800	0.0179093	0.0760393	0.0411601	TP53/NAIP/RPS6KA1	3
GO:0035601	BP	GO:0035601	protein deacylation	2/30	129/18800	0.0179266	0.0760393	0.0411601	TP53/SREBF1	2
GO:0010038	BP	GO:0010038	response to metal ion	2022-03-30	351/18800	0.0180445	0.0760393	0.0411601	SOD1/TNFRSF11B/GLRA1	3
GO:0002237	BP	GO:0002237	response to molecule of bacterial origin	2022-03-30	354/18800	0.0184534	0.0760393	0.0411601	ABCA1/NFKBIA/F2R	3
GO:0010565	BP	GO:0010565	regulation of cellular ketone metabolic process	2/30	132/18800	0.0187181	0.0760393	0.0411601	SREBF1/BRCA1	2
GO:0098732	BP	GO:0098732	macromolecule deacylation	2/30	133/18800	0.0189853	0.0760393	0.0411601	TP53/SREBF1	2
GO:0006983	BP	GO:0006983	ER overload response	2022-01-30	12/18800	0.0189873	0.0760393	0.0411601	TP53	1
GO:0010826	BP	GO:0010826	negative regulation of centrosome duplication	2022-01-30	12/18800	0.0189873	0.0760393	0.0411601	BRCA1	1
GO:0033629	BP	GO:0033629	negative regulation of cell adhesion mediated by integrin	2022-01-30	12/18800	0.0189873	0.0760393	0.0411601	MUC1	1
GO:0034135	BP	GO:0034135	regulation of toll-like receptor 2 signaling pathway	2022-01-30	12/18800	0.0189873	0.0760393	0.0411601	F2RL1	1
GO:0034770	BP	GO:0034770	histone H4-K20 methylation	2022-01-30	12/18800	0.0189873	0.0760393	0.0411601	BRCA1	1
GO:0035865	BP	GO:0035865	cellular response to potassium ion	2022-01-30	12/18800	0.0189873	0.0760393	0.0411601	SOD1	1
GO:0042416	BP	GO:0042416	dopamine biosynthetic process	2022-01-30	12/18800	0.0189873	0.0760393	0.0411601	DDC	1
GO:0045117	BP	GO:0045117	azole transmembrane transport	2022-01-30	12/18800	0.0189873	0.0760393	0.0411601	SLC28A1	1
GO:0046606	BP	GO:0046606	negative regulation of centrosome cycle	2022-01-30	12/18800	0.0189873	0.0760393	0.0411601	BRCA1	1
GO:0051095	BP	GO:0051095	regulation of helicase activity	2022-01-30	12/18800	0.0189873	0.0760393	0.0411601	TP53	1
GO:0051573	BP	GO:0051573	negative regulation of histone H3-K9 methylation	2022-01-30	12/18800	0.0189873	0.0760393	0.0411601	BRCA1	1
GO:0070417	BP	GO:0070417	cellular response to cold	2022-01-30	12/18800	0.0189873	0.0760393	0.0411601	NFKBIA	1
GO:0070943	BP	GO:0070943	neutrophil-mediated killing of symbiont cell	2022-01-30	12/18800	0.0189873	0.0760393	0.0411601	F2RL1	1
GO:0072537	BP	GO:0072537	fibroblast activation	2022-01-30	12/18800	0.0189873	0.0760393	0.0411601	RPS6KA1	1
GO:0090205	BP	GO:0090205	positive regulation of cholesterol metabolic process	2022-01-30	12/18800	0.0189873	0.0760393	0.0411601	SREBF1	1
GO:0099550	BP	GO:0099550	trans-synaptic signaling, modulating synaptic transmission	2022-01-30	12/18800	0.0189873	0.0760393	0.0411601	F2R	1
GO:1901524	BP	GO:1901524	regulation of mitophagy	2022-01-30	12/18800	0.0189873	0.0760393	0.0411601	TP53	1
GO:1903800	BP	GO:1903800	positive regulation of production of miRNAs involved in gene silencing by miRNA	2022-01-30	12/18800	0.0189873	0.0760393	0.0411601	TP53	1
GO:2000303	BP	GO:2000303	regulation of ceramide biosynthetic process	2022-01-30	12/18800	0.0189873	0.0760393	0.0411601	SPHK1	1
GO:2000344	BP	GO:2000344	positive regulation of acrosome reaction	2022-01-30	12/18800	0.0189873	0.0760393	0.0411601	GLRA1	1
GO:0006352	BP	GO:0006352	DNA-templated transcription, initiation	2/30	134/18800	0.019254	0.0765618	0.0414429	TP53/MITF	2
GO:0014074	BP	GO:0014074	response to purine-containing compound	2/30	134/18800	0.019254	0.0765618	0.0414429	SOD1/SREBF1	2
GO:2001235	BP	GO:2001235	positive regulation of apoptotic signaling pathway	2/30	134/18800	0.019254	0.0765618	0.0414429	SOD1/TP53	2
GO:1901653	BP	GO:1901653	cellular response to peptide	2022-03-30	361/18800	0.0194278	0.0770712	0.0417186	TP53/SREBF1/AGTR1	3
GO:0010977	BP	GO:0010977	negative regulation of neuron projection development	2/30	136/18800	0.0197963	0.0778732	0.0421527	CD38/GFAP	2
GO:0043087	BP	GO:0043087	regulation of GTPase activity	2022-03-30	364/18800	0.019854	0.0778732	0.0421527	SOD1/F2RL1/F2R	3
GO:0002705	BP	GO:0002705	positive regulation of leukocyte mediated immunity	2/30	138/18800	0.020345	0.0778732	0.0421527	F2RL1/CLEC7A	2
GO:0031644	BP	GO:0031644	regulation of nervous system process	2/30	138/18800	0.020345	0.0778732	0.0421527	GLRA1/F2R	2
GO:0002087	BP	GO:0002087	regulation of respiratory gaseous exchange by nervous system process	2022-01-30	13/18800	0.0205537	0.0778732	0.0421527	GLRA1	1
GO:0030836	BP	GO:0030836	positive regulation of actin filament depolymerization	2022-01-30	13/18800	0.0205537	0.0778732	0.0421527	F2RL1	1
GO:0031272	BP	GO:0031272	regulation of pseudopodium assembly	2022-01-30	13/18800	0.0205537	0.0778732	0.0421527	F2RL1	1
GO:0031274	BP	GO:0031274	positive regulation of pseudopodium assembly	2022-01-30	13/18800	0.0205537	0.0778732	0.0421527	F2RL1	1
GO:0032530	BP	GO:0032530	regulation of microvillus organization	2022-01-30	13/18800	0.0205537	0.0778732	0.0421527	ATP8B1	1
GO:0033700	BP	GO:0033700	phospholipid efflux	2022-01-30	13/18800	0.0205537	0.0778732	0.0421527	ABCA1	1
GO:0034616	BP	GO:0034616	response to laminar fluid shear stress	2022-01-30	13/18800	0.0205537	0.0778732	0.0421527	ABCA1	1
GO:0043970	BP	GO:0043970	histone H3-K9 acetylation	2022-01-30	13/18800	0.0205537	0.0778732	0.0421527	BRCA1	1
GO:0060100	BP	GO:0060100	positive regulation of phagocytosis, engulfment	2022-01-30	13/18800	0.0205537	0.0778732	0.0421527	F2RL1	1
GO:0061418	BP	GO:0061418	regulation of transcription from RNA polymerase II promoter in response to hypoxia	2022-01-30	13/18800	0.0205537	0.0778732	0.0421527	TP53	1
GO:0070234	BP	GO:0070234	positive regulation of T cell apoptotic process	2022-01-30	13/18800	0.0205537	0.0778732	0.0421527	TP53	1
GO:0071361	BP	GO:0071361	cellular response to ethanol	2022-01-30	13/18800	0.0205537	0.0778732	0.0421527	GLRA1	1
GO:0090153	BP	GO:0090153	regulation of sphingolipid biosynthetic process	2022-01-30	13/18800	0.0205537	0.0778732	0.0421527	SPHK1	1
GO:1900426	BP	GO:1900426	positive regulation of defense response to bacterium	2022-01-30	13/18800	0.0205537	0.0778732	0.0421527	F2RL1	1
GO:1905038	BP	GO:1905038	regulation of membrane lipid metabolic process	2022-01-30	13/18800	0.0205537	0.0778732	0.0421527	SPHK1	1
GO:1905155	BP	GO:1905155	positive regulation of membrane invagination	2022-01-30	13/18800	0.0205537	0.0778732	0.0421527	F2RL1	1
GO:1903706	BP	GO:1903706	regulation of hemopoiesis	2022-03-30	371/18800	0.0208689	0.0788313	0.0426714	SOD1/NFKBIA/MITF	3
GO:1903322	BP	GO:1903322	positive regulation of protein modification by small protein conjugation or removal	2/30	140/18800	0.0209001	0.0788313	0.0426714	BRCA1/SPHK1	2
GO:0038061	BP	GO:0038061	NIK/NF-kappaB signaling	2/30	141/18800	0.02118	0.0795313	0.0430503	NFKBIA/SPHK1	2
GO:0046328	BP	GO:0046328	regulation of JNK cascade	2/30	141/18800	0.02118	0.0795313	0.0430503	NAIP/F2RL1	2
GO:0010212	BP	GO:0010212	response to ionizing radiation	2/30	142/18800	0.0214615	0.0801947	0.0434094	TP53/BRCA1	2
GO:0035264	BP	GO:0035264	multicellular organism growth	2/30	143/18800	0.0217446	0.0801947	0.0434094	SOD1/TP53	2
GO:1903531	BP	GO:1903531	negative regulation of secretion by cell	2/30	143/18800	0.0217446	0.0801947	0.0434094	SREBF1/F2R	2
GO:2001056	BP	GO:2001056	positive regulation of cysteine-type endopeptidase activity	2/30	143/18800	0.0217446	0.0801947	0.0434094	F2R/CLEC7A	2
GO:0014065	BP	GO:0014065	phosphatidylinositol 3-kinase signaling	2/30	144/18800	0.0220292	0.0801947	0.0434094	F2RL1/F2R	2
GO:0003376	BP	GO:0003376	sphingosine-1-phosphate receptor signaling pathway	2022-01-30	14/18800	0.0221177	0.0801947	0.0434094	SPHK1	1
GO:0010225	BP	GO:0010225	response to UV-C	2022-01-30	14/18800	0.0221177	0.0801947	0.0434094	TP53	1
GO:0010867	BP	GO:0010867	positive regulation of triglyceride biosynthetic process	2022-01-30	14/18800	0.0221177	0.0801947	0.0434094	SREBF1	1
GO:0010872	BP	GO:0010872	regulation of cholesterol esterification	2022-01-30	14/18800	0.0221177	0.0801947	0.0434094	AGTR1	1
GO:0038166	BP	GO:0038166	angiotensin-activated signaling pathway	2022-01-30	14/18800	0.0221177	0.0801947	0.0434094	AGTR1	1
GO:0070942	BP	GO:0070942	neutrophil mediated cytotoxicity	2022-01-30	14/18800	0.0221177	0.0801947	0.0434094	F2RL1	1
GO:0071236	BP	GO:0071236	cellular response to antibiotic	2022-01-30	14/18800	0.0221177	0.0801947	0.0434094	TP53	1
GO:0072531	BP	GO:0072531	pyrimidine-containing compound transmembrane transport	2022-01-30	14/18800	0.0221177	0.0801947	0.0434094	SLC28A1	1
GO:1901160	BP	GO:1901160	primary amino compound metabolic process	2022-01-30	14/18800	0.0221177	0.0801947	0.0434094	DDC	1
GO:1903729	BP	GO:1903729	regulation of plasma membrane organization	2022-01-30	14/18800	0.0221177	0.0801947	0.0434094	ATP8B1	1
GO:2000318	BP	GO:2000318	positive regulation of T-helper 17 type immune response	2022-01-30	14/18800	0.0221177	0.0801947	0.0434094	CLEC7A	1
GO:0015748	BP	GO:0015748	organophosphate ester transport	2/30	145/18800	0.0223154	0.0805649	0.0436098	ABCA1/ATP8B1	2
GO:0050729	BP	GO:0050729	positive regulation of inflammatory response	2/30	145/18800	0.0223154	0.0805649	0.0436098	NFKBIA/AGTR1	2
GO:0050878	BP	GO:0050878	regulation of body fluid levels	2022-03-30	382/18800	0.0225209	0.0811332	0.0439174	F10/F2RL1/F2R	3
GO:0050796	BP	GO:0050796	regulation of insulin secretion	2/30	147/18800	0.0228925	0.0813104	0.0440133	SREBF1/CD38	2
GO:0010821	BP	GO:0010821	regulation of mitochondrion organization	2/30	148/18800	0.0231833	0.0813104	0.0440133	TP53/SREBF1	2
GO:0045786	BP	GO:0045786	negative regulation of cell cycle	2022-03-30	387/18800	0.0232951	0.0813104	0.0440133	TP53/BRCA1/MUC1	3
GO:0002730	BP	GO:0002730	regulation of dendritic cell cytokine production	2022-01-30	15/18800	0.0236794	0.0813104	0.0440133	CLEC7A	1
GO:0006098	BP	GO:0006098	pentose-phosphate shunt	2022-01-30	15/18800	0.0236794	0.0813104	0.0440133	TP53	1
GO:0031269	BP	GO:0031269	pseudopodium assembly	2022-01-30	15/18800	0.0236794	0.0813104	0.0440133	F2RL1	1
GO:0032488	BP	GO:0032488	Cdc42 protein signal transduction	2022-01-30	15/18800	0.0236794	0.0813104	0.0440133	ABCA1	1
GO:0032933	BP	GO:0032933	SREBP signaling pathway	2022-01-30	15/18800	0.0236794	0.0813104	0.0440133	SREBF1	1
GO:0033147	BP	GO:0033147	negative regulation of intracellular estrogen receptor signaling pathway	2022-01-30	15/18800	0.0236794	0.0813104	0.0440133	BRCA1	1
GO:0034380	BP	GO:0034380	high-density lipoprotein particle assembly	2022-01-30	15/18800	0.0236794	0.0813104	0.0440133	ABCA1	1
GO:0042994	BP	GO:0042994	cytoplasmic sequestering of transcription factor	2022-01-30	15/18800	0.0236794	0.0813104	0.0440133	NFKBIA	1
GO:0045176	BP	GO:0045176	apical protein localization	2022-01-30	15/18800	0.0236794	0.0813104	0.0440133	ATP8B1	1
GO:0045475	BP	GO:0045475	locomotor rhythm	2022-01-30	15/18800	0.0236794	0.0813104	0.0440133	NAGLU	1
GO:0046512	BP	GO:0046512	sphingosine biosynthetic process	2022-01-30	15/18800	0.0236794	0.0813104	0.0440133	SPHK1	1
GO:0046520	BP	GO:0046520	sphingoid biosynthetic process	2022-01-30	15/18800	0.0236794	0.0813104	0.0440133	SPHK1	1
GO:0046834	BP	GO:0046834	lipid phosphorylation	2022-01-30	15/18800	0.0236794	0.0813104	0.0440133	SPHK1	1
GO:0055091	BP	GO:0055091	phospholipid homeostasis	2022-01-30	15/18800	0.0236794	0.0813104	0.0440133	ABCA1	1
GO:0060080	BP	GO:0060080	inhibitory postsynaptic potential	2022-01-30	15/18800	0.0236794	0.0813104	0.0440133	GLRA1	1
GO:0060099	BP	GO:0060099	regulation of phagocytosis, engulfment	2022-01-30	15/18800	0.0236794	0.0813104	0.0440133	F2RL1	1
GO:0071639	BP	GO:0071639	positive regulation of monocyte chemotactic protein-1 production	2022-01-30	15/18800	0.0236794	0.0813104	0.0440133	CLEC7A	1
GO:1902166	BP	GO:1902166	negative regulation of intrinsic apoptotic signaling pathway in response to DNA damage by p53 class mediator	2022-01-30	15/18800	0.0236794	0.0813104	0.0440133	MUC1	1
GO:1905153	BP	GO:1905153	regulation of membrane invagination	2022-01-30	15/18800	0.0236794	0.0813104	0.0440133	F2RL1	1
GO:2000846	BP	GO:2000846	regulation of corticosteroid hormone secretion	2022-01-30	15/18800	0.0236794	0.0813104	0.0440133	AGTR1	1
GO:0030902	BP	GO:0030902	hindbrain development	2/30	150/18800	0.0237696	0.0814545	0.0440913	TP53/NAGLU	2
GO:0006869	BP	GO:0006869	lipid transport	2022-03-30	391/18800	0.0239249	0.0816545	0.0441995	ABCA1/AGTR1/ATP8B1	3
GO:0030099	BP	GO:0030099	myeloid cell differentiation	2022-03-30	391/18800	0.0239249	0.0816545	0.0441995	NFKBIA/F2RL1/MITF	3
GO:0045834	BP	GO:0045834	positive regulation of lipid metabolic process	2/30	153/18800	0.0246605	0.0823826	0.0445937	SREBF1/AGTR1	2
GO:0051092	BP	GO:0051092	positive regulation of NF-kappaB transcription factor activity	2/30	154/18800	0.0249605	0.0823826	0.0445937	SPHK1/CLEC7A	2
GO:0002371	BP	GO:0002371	dendritic cell cytokine production	2022-01-30	16/18800	0.0252386	0.0823826	0.0445937	CLEC7A	1
GO:0006089	BP	GO:0006089	lactate metabolic process	2022-01-30	16/18800	0.0252386	0.0823826	0.0445937	TP53	1
GO:0006349	BP	GO:0006349	regulation of gene expression by genomic imprinting	2022-01-30	16/18800	0.0252386	0.0823826	0.0445937	BRCA1	1
GO:0030033	BP	GO:0030033	microvillus assembly	2022-01-30	16/18800	0.0252386	0.0823826	0.0445937	ATP8B1	1
GO:0031268	BP	GO:0031268	pseudopodium organization	2022-01-30	16/18800	0.0252386	0.0823826	0.0445937	F2RL1	1
GO:0034349	BP	GO:0034349	glial cell apoptotic process	2022-01-30	16/18800	0.0252386	0.0823826	0.0445937	TP53	1
GO:0034374	BP	GO:0034374	low-density lipoprotein particle remodeling	2022-01-30	16/18800	0.0252386	0.0823826	0.0445937	AGTR1	1
GO:0035067	BP	GO:0035067	negative regulation of histone acetylation	2022-01-30	16/18800	0.0252386	0.0823826	0.0445937	BRCA1	1
GO:0035864	BP	GO:0035864	response to potassium ion	2022-01-30	16/18800	0.0252386	0.0823826	0.0445937	SOD1	1
GO:0044065	BP	GO:0044065	regulation of respiratory system process	2022-01-30	16/18800	0.0252386	0.0823826	0.0445937	GLRA1	1
GO:0045986	BP	GO:0045986	negative regulation of smooth muscle contraction	2022-01-30	16/18800	0.0252386	0.0823826	0.0445937	SOD1	1
GO:0060046	BP	GO:0060046	regulation of acrosome reaction	2022-01-30	16/18800	0.0252386	0.0823826	0.0445937	GLRA1	1
GO:0060088	BP	GO:0060088	auditory receptor cell stereocilium organization	2022-01-30	16/18800	0.0252386	0.0823826	0.0445937	SOD1	1
GO:0061684	BP	GO:0061684	chaperone-mediated autophagy	2022-01-30	16/18800	0.0252386	0.0823826	0.0445937	GFAP	1
GO:0070242	BP	GO:0070242	thymocyte apoptotic process	2022-01-30	16/18800	0.0252386	0.0823826	0.0445937	TP53	1
GO:0070431	BP	GO:0070431	nucleotide-binding oligomerization domain containing 2 signaling pathway	2022-01-30	16/18800	0.0252386	0.0823826	0.0445937	NFKBIA	1
GO:0071501	BP	GO:0071501	cellular response to sterol depletion	2022-01-30	16/18800	0.0252386	0.0823826	0.0445937	SREBF1	1
GO:0090520	BP	GO:0090520	sphingolipid mediated signaling pathway	2022-01-30	16/18800	0.0252386	0.0823826	0.0445937	SPHK1	1
GO:1901741	BP	GO:1901741	positive regulation of myoblast fusion	2022-01-30	16/18800	0.0252386	0.0823826	0.0445937	EHD2	1
GO:1902931	BP	GO:1902931	negative regulation of alcohol biosynthetic process	2022-01-30	16/18800	0.0252386	0.0823826	0.0445937	SOD1	1
GO:0044839	BP	GO:0044839	cell cycle G2/M phase transition	2/30	155/18800	0.025262	0.0823826	0.0445937	TP53/BRCA1	2
GO:0007605	BP	GO:0007605	sensory perception of sound	2/30	156/18800	0.025565	0.0832098	0.0450414	SOD1/ATP8B1	2
GO:0006606	BP	GO:0006606	protein import into nucleus	2/30	159/18800	0.026483	0.0838163	0.0453697	TP53/NFKBIA	2
GO:0007030	BP	GO:0007030	Golgi organization	2/30	160/18800	0.026792	0.0838163	0.0453697	ATP8B1/COG4	2
GO:0009267	BP	GO:0009267	cellular response to starvation	2/30	160/18800	0.026792	0.0838163	0.0453697	TP53/SREBF1	2
GO:2000045	BP	GO:2000045	regulation of G1/S transition of mitotic cell cycle	2/30	160/18800	0.026792	0.0838163	0.0453697	TP53/MUC1	2
GO:0009084	BP	GO:0009084	glutamine family amino acid biosynthetic process	2022-01-30	17/18800	0.0267954	0.0838163	0.0453697	PYCR1	1
GO:0009404	BP	GO:0009404	toxin metabolic process	2022-01-30	17/18800	0.0267954	0.0838163	0.0453697	DDC	1
GO:0010663	BP	GO:0010663	positive regulation of striated muscle cell apoptotic process	2022-01-30	17/18800	0.0267954	0.0838163	0.0453697	TP53	1
GO:0010666	BP	GO:0010666	positive regulation of cardiac muscle cell apoptotic process	2022-01-30	17/18800	0.0267954	0.0838163	0.0453697	TP53	1
GO:0016045	BP	GO:0016045	detection of bacterium	2022-01-30	17/18800	0.0267954	0.0838163	0.0453697	NAIP	1
GO:0033194	BP	GO:0033194	response to hydroperoxide	2022-01-30	17/18800	0.0267954	0.0838163	0.0453697	CD38	1
GO:0034134	BP	GO:0034134	toll-like receptor 2 signaling pathway	2022-01-30	17/18800	0.0267954	0.0838163	0.0453697	F2RL1	1
GO:0035930	BP	GO:0035930	corticosteroid hormone secretion	2022-01-30	17/18800	0.0267954	0.0838163	0.0453697	AGTR1	1
GO:0042481	BP	GO:0042481	regulation of odontogenesis	2022-01-30	17/18800	0.0267954	0.0838163	0.0453697	TNFRSF11B	1
GO:0050884	BP	GO:0050884	neuromuscular process controlling posture	2022-01-30	17/18800	0.0267954	0.0838163	0.0453697	GLRA1	1
GO:0051580	BP	GO:0051580	regulation of neurotransmitter uptake	2022-01-30	17/18800	0.0267954	0.0838163	0.0453697	GFAP	1
GO:0051969	BP	GO:0051969	regulation of transmission of nerve impulse	2022-01-30	17/18800	0.0267954	0.0838163	0.0453697	GLRA1	1
GO:0060252	BP	GO:0060252	positive regulation of glial cell proliferation	2022-01-30	17/18800	0.0267954	0.0838163	0.0453697	GFAP	1
GO:0070230	BP	GO:0070230	positive regulation of lymphocyte apoptotic process	2022-01-30	17/18800	0.0267954	0.0838163	0.0453697	TP53	1
GO:0090399	BP	GO:0090399	replicative senescence	2022-01-30	17/18800	0.0267954	0.0838163	0.0453697	TP53	1
GO:0090594	BP	GO:0090594	inflammatory response to wounding	2022-01-30	17/18800	0.0267954	0.0838163	0.0453697	F2R	1
GO:1902165	BP	GO:1902165	regulation of intrinsic apoptotic signaling pathway in response to DNA damage by p53 class mediator	2022-01-30	17/18800	0.0267954	0.0838163	0.0453697	MUC1	1
GO:0007568	BP	GO:0007568	aging	2/30	163/18800	0.0277277	0.0852008	0.0461192	SREBF1/DDC	2
GO:0051170	BP	GO:0051170	import into nucleus	2/30	163/18800	0.0277277	0.0852008	0.0461192	TP53/NFKBIA	2
GO:1901987	BP	GO:1901987	regulation of cell cycle phase transition	2022-03-30	415/18800	0.0278985	0.0852008	0.0461192	TP53/BRCA1/MUC1	3
GO:0035637	BP	GO:0035637	multicellular organismal signaling	2/30	164/18800	0.0280426	0.0852008	0.0461192	SOD1/GLRA1	2
GO:0002093	BP	GO:0002093	auditory receptor cell morphogenesis	2022-01-30	18/18800	0.0283497	0.0852008	0.0461192	SOD1	1
GO:0006740	BP	GO:0006740	NADPH regeneration	2022-01-30	18/18800	0.0283497	0.0852008	0.0461192	TP53	1
GO:0006991	BP	GO:0006991	response to sterol depletion	2022-01-30	18/18800	0.0283497	0.0852008	0.0461192	SREBF1	1
GO:0008340	BP	GO:0008340	determination of adult lifespan	2022-01-30	18/18800	0.0283497	0.0852008	0.0461192	TP53	1
GO:0010940	BP	GO:0010940	positive regulation of necrotic cell death	2022-01-30	18/18800	0.0283497	0.0852008	0.0461192	TP53	1
GO:0032026	BP	GO:0032026	response to magnesium ion	2022-01-30	18/18800	0.0283497	0.0852008	0.0461192	TNFRSF11B	1
GO:0034138	BP	GO:0034138	toll-like receptor 3 signaling pathway	2022-01-30	18/18800	0.0283497	0.0852008	0.0461192	F2RL1	1
GO:0034433	BP	GO:0034433	steroid esterification	2022-01-30	18/18800	0.0283497	0.0852008	0.0461192	AGTR1	1
GO:0034434	BP	GO:0034434	sterol esterification	2022-01-30	18/18800	0.0283497	0.0852008	0.0461192	AGTR1	1
GO:0034435	BP	GO:0034435	cholesterol esterification	2022-01-30	18/18800	0.0283497	0.0852008	0.0461192	AGTR1	1
GO:0043217	BP	GO:0043217	myelin maintenance	2022-01-30	18/18800	0.0283497	0.0852008	0.0461192	SOD1	1
GO:0050665	BP	GO:0050665	hydrogen peroxide biosynthetic process	2022-01-30	18/18800	0.0283497	0.0852008	0.0461192	SOD1	1
GO:0060263	BP	GO:0060263	regulation of respiratory burst	2022-01-30	18/18800	0.0283497	0.0852008	0.0461192	CLEC7A	1
GO:0060965	BP	GO:0060965	negative regulation of miRNA-mediated gene silencing	2022-01-30	18/18800	0.0283497	0.0852008	0.0461192	TP53	1
GO:0071318	BP	GO:0071318	cellular response to ATP	2022-01-30	18/18800	0.0283497	0.0852008	0.0461192	SOD1	1
GO:0072567	BP	GO:0072567	chemokine (C-X-C motif) ligand 2 production	2022-01-30	18/18800	0.0283497	0.0852008	0.0461192	F2RL1	1
GO:2000341	BP	GO:2000341	regulation of chemokine (C-X-C motif) ligand 2 production	2022-01-30	18/18800	0.0283497	0.0852008	0.0461192	F2RL1	1
GO:2000831	BP	GO:2000831	regulation of steroid hormone secretion	2022-01-30	18/18800	0.0283497	0.0852008	0.0461192	AGTR1	1
GO:0016032	BP	GO:0016032	viral process	2022-03-30	418/18800	0.0284187	0.0852561	0.0461491	TP53/NR5A2/AGTR1	3
GO:0002696	BP	GO:0002696	positive regulation of leukocyte activation	2022-03-30	421/18800	0.0289441	0.0863726	0.0467535	CD38/F2RL1/CLEC7A	3
GO:0002700	BP	GO:0002700	regulation of production of molecular mediator of immune response	2/30	167/18800	0.0289958	0.0863726	0.0467535	F2RL1/CLEC7A	2
GO:0016573	BP	GO:0016573	histone acetylation	2/30	167/18800	0.0289958	0.0863726	0.0467535	BRCA1/MUC1	2
GO:0051048	BP	GO:0051048	negative regulation of secretion	2/30	167/18800	0.0289958	0.0863726	0.0467535	SREBF1/F2R	2
GO:0071466	BP	GO:0071466	cellular response to xenobiotic stimulus	2/30	168/18800	0.0293164	0.0866226	0.0468888	TP53/DDC	2
GO:0042391	BP	GO:0042391	regulation of membrane potential	2022-03-30	425/18800	0.0296528	0.0866226	0.0468888	SOD1/PYCR1/GLRA1	3
GO:0002888	BP	GO:0002888	positive regulation of myeloid leukocyte mediated immunity	2022-01-30	19/18800	0.0299017	0.0866226	0.0468888	F2RL1	1
GO:0009048	BP	GO:0009048	dosage compensation by inactivation of X chromosome	2022-01-30	19/18800	0.0299017	0.0866226	0.0468888	BRCA1	1
GO:0010744	BP	GO:0010744	positive regulation of macrophage derived foam cell differentiation	2022-01-30	19/18800	0.0299017	0.0866226	0.0468888	AGTR1	1
GO:0010885	BP	GO:0010885	regulation of cholesterol storage	2022-01-30	19/18800	0.0299017	0.0866226	0.0468888	ABCA1	1
GO:0031645	BP	GO:0031645	negative regulation of nervous system process	2022-01-30	19/18800	0.0299017	0.0866226	0.0468888	GLRA1	1
GO:0060004	BP	GO:0060004	reflex	2022-01-30	19/18800	0.0299017	0.0866226	0.0468888	GLRA1	1
GO:0060149	BP	GO:0060149	negative regulation of post-transcriptional gene silencing	2022-01-30	19/18800	0.0299017	0.0866226	0.0468888	TP53	1
GO:0060967	BP	GO:0060967	negative regulation of gene silencing by RNA	2022-01-30	19/18800	0.0299017	0.0866226	0.0468888	TP53	1
GO:0097709	BP	GO:0097709	connective tissue replacement	2022-01-30	19/18800	0.0299017	0.0866226	0.0468888	F2R	1
GO:1900369	BP	GO:1900369	negative regulation of post-transcriptional gene silencing by RNA	2022-01-30	19/18800	0.0299017	0.0866226	0.0468888	TP53	1
GO:1901881	BP	GO:1901881	positive regulation of protein depolymerization	2022-01-30	19/18800	0.0299017	0.0866226	0.0468888	F2RL1	1
GO:2000269	BP	GO:2000269	regulation of fibroblast apoptotic process	2022-01-30	19/18800	0.0299017	0.0866226	0.0468888	TP53	1
GO:2000757	BP	GO:2000757	negative regulation of peptidyl-lysine acetylation	2022-01-30	19/18800	0.0299017	0.0866226	0.0468888	BRCA1	1
GO:2001135	BP	GO:2001135	regulation of endocytic recycling	2022-01-30	19/18800	0.0299017	0.0866226	0.0468888	EHD2	1
GO:0072331	BP	GO:0072331	signal transduction by p53 class mediator	2/30	170/18800	0.029962	0.0866482	0.0469027	TP53/MUC1	2
GO:0010975	BP	GO:0010975	regulation of neuron projection development	2022-03-30	431/18800	0.0307332	0.0879189	0.0475905	CD38/GFAP/SF3A2	3
GO:0072594	BP	GO:0072594	establishment of protein localization to organelle	2022-03-30	431/18800	0.0307332	0.0879189	0.0475905	TP53/SREBF1/NFKBIA	3
GO:0018393	BP	GO:0018393	internal peptidyl-lysine acetylation	2/30	173/18800	0.030941	0.0879189	0.0475905	BRCA1/MUC1	2
GO:0055088	BP	GO:0055088	lipid homeostasis	2/30	173/18800	0.030941	0.0879189	0.0475905	ABCA1/NR5A2	2
GO:1903131	BP	GO:1903131	mononuclear cell differentiation	2022-03-30	433/18800	0.0310979	0.0879189	0.0475905	SOD1/TP53/F2RL1	3
GO:0010950	BP	GO:0010950	positive regulation of endopeptidase activity	2/30	174/18800	0.0312702	0.0879189	0.0475905	F2R/CLEC7A	2
GO:0006007	BP	GO:0006007	glucose catabolic process	2022-01-30	20/18800	0.0314513	0.0879189	0.0475905	TP53	1
GO:0032495	BP	GO:0032495	response to muramyl dipeptide	2022-01-30	20/18800	0.0314513	0.0879189	0.0475905	NFKBIA	1
GO:0035813	BP	GO:0035813	regulation of renal sodium excretion	2022-01-30	20/18800	0.0314513	0.0879189	0.0475905	AGTR1	1
GO:0042474	BP	GO:0042474	middle ear morphogenesis	2022-01-30	20/18800	0.0314513	0.0879189	0.0475905	NAGLU	1
GO:0043555	BP	GO:0043555	regulation of translation in response to stress	2022-01-30	20/18800	0.0314513	0.0879189	0.0475905	RPS6KA1	1
GO:0043691	BP	GO:0043691	reverse cholesterol transport	2022-01-30	20/18800	0.0314513	0.0879189	0.0475905	ABCA1	1
GO:0043984	BP	GO:0043984	histone H4-K16 acetylation	2022-01-30	20/18800	0.0314513	0.0879189	0.0475905	BRCA1	1
GO:0070314	BP	GO:0070314	G1 to G0 transition	2022-01-30	20/18800	0.0314513	0.0879189	0.0475905	TP53	1
GO:0097320	BP	GO:0097320	plasma membrane tubulation	2022-01-30	20/18800	0.0314513	0.0879189	0.0475905	EHD2	1
GO:1900424	BP	GO:1900424	regulation of defense response to bacterium	2022-01-30	20/18800	0.0314513	0.0879189	0.0475905	F2RL1	1
GO:1903206	BP	GO:1903206	negative regulation of hydrogen peroxide-induced cell death	2022-01-30	20/18800	0.0314513	0.0879189	0.0475905	PYCR1	1
GO:1903209	BP	GO:1903209	positive regulation of oxidative stress-induced cell death	2022-01-30	20/18800	0.0314513	0.0879189	0.0475905	SOD1	1
GO:1903429	BP	GO:1903429	regulation of cell maturation	2022-01-30	20/18800	0.0314513	0.0879189	0.0475905	CLEC7A	1
GO:1903978	BP	GO:1903978	regulation of microglial cell activation	2022-01-30	20/18800	0.0314513	0.0879189	0.0475905	SPHK1	1
GO:0006475	BP	GO:0006475	internal protein amino acid acetylation	2/30	175/18800	0.0316007	0.0879189	0.0475905	BRCA1/MUC1	2
GO:0006694	BP	GO:0006694	steroid biosynthetic process	2/30	175/18800	0.0316007	0.0879189	0.0475905	SOD1/SREBF1	2
GO:0007254	BP	GO:0007254	JNK cascade	2/30	175/18800	0.0316007	0.0879189	0.0475905	NAIP/F2RL1	2
GO:0048015	BP	GO:0048015	phosphatidylinositol-mediated signaling	2/30	177/18800	0.0322661	0.0890169	0.0481848	F2RL1/F2R	2
GO:0050954	BP	GO:0050954	sensory perception of mechanical stimulus	2/30	177/18800	0.0322661	0.0890169	0.0481848	SOD1/ATP8B1	2
GO:0090276	BP	GO:0090276	regulation of peptide hormone secretion	2/30	177/18800	0.0322661	0.0890169	0.0481848	SREBF1/CD38	2
GO:0044772	BP	GO:0044772	mitotic cell cycle phase transition	2022-03-30	440/18800	0.0323927	0.0890169	0.0481848	TP53/BRCA1/MUC1	3
GO:0030073	BP	GO:0030073	insulin secretion	2/30	179/18800	0.032937	0.0890169	0.0481848	SREBF1/CD38	2
GO:0006670	BP	GO:0006670	sphingosine metabolic process	2022-01-30	21/18800	0.0329985	0.0890169	0.0481848	SPHK1	1
GO:0007549	BP	GO:0007549	dosage compensation	2022-01-30	21/18800	0.0329985	0.0890169	0.0481848	BRCA1	1
GO:0008090	BP	GO:0008090	retrograde axonal transport	2022-01-30	21/18800	0.0329985	0.0890169	0.0481848	SOD1	1
GO:0010878	BP	GO:0010878	cholesterol storage	2022-01-30	21/18800	0.0329985	0.0890169	0.0481848	ABCA1	1
GO:0033762	BP	GO:0033762	response to glucagon	2022-01-30	21/18800	0.0329985	0.0890169	0.0481848	SREBF1	1
GO:0043576	BP	GO:0043576	regulation of respiratory gaseous exchange	2022-01-30	21/18800	0.0329985	0.0890169	0.0481848	GLRA1	1
GO:0045717	BP	GO:0045717	negative regulation of fatty acid biosynthetic process	2022-01-30	21/18800	0.0329985	0.0890169	0.0481848	BRCA1	1
GO:0046716	BP	GO:0046716	muscle cell cellular homeostasis	2022-01-30	21/18800	0.0329985	0.0890169	0.0481848	SOD1	1
GO:0061760	BP	GO:0061760	antifungal innate immune response	2022-01-30	21/18800	0.0329985	0.0890169	0.0481848	CLEC7A	1
GO:0071404	BP	GO:0071404	cellular response to low-density lipoprotein particle stimulus	2022-01-30	21/18800	0.0329985	0.0890169	0.0481848	ABCA1	1
GO:0071605	BP	GO:0071605	monocyte chemotactic protein-1 production	2022-01-30	21/18800	0.0329985	0.0890169	0.0481848	CLEC7A	1
GO:0071637	BP	GO:0071637	regulation of monocyte chemotactic protein-1 production	2022-01-30	21/18800	0.0329985	0.0890169	0.0481848	CLEC7A	1
GO:1901739	BP	GO:1901739	regulation of myoblast fusion	2022-01-30	21/18800	0.0329985	0.0890169	0.0481848	EHD2	1
GO:2000178	BP	GO:2000178	negative regulation of neural precursor cell proliferation	2022-01-30	21/18800	0.0329985	0.0890169	0.0481848	TP53	1
GO:0002791	BP	GO:0002791	regulation of peptide secretion	2/30	180/18800	0.0332745	0.0893325	0.0483557	SREBF1/CD38	2
GO:0002833	BP	GO:0002833	positive regulation of response to biotic stimulus	2/30	180/18800	0.0332745	0.0893325	0.0483557	F2RL1/CLEC7A	2
GO:0009266	BP	GO:0009266	response to temperature stimulus	2/30	180/18800	0.0332745	0.0893325	0.0483557	SOD1/NFKBIA	2
GO:0048017	BP	GO:0048017	inositol lipid-mediated signaling	2/30	181/18800	0.0336134	0.0894625	0.048426	F2RL1/F2R	2
GO:0006839	BP	GO:0006839	mitochondrial transport	2/30	182/18800	0.0339537	0.0894625	0.048426	TP53/SREBF1	2
GO:0015698	BP	GO:0015698	inorganic anion transport	2/30	182/18800	0.0339537	0.0894625	0.048426	ATP8B1/GLRA1	2
GO:0048568	BP	GO:0048568	embryonic organ development	2022-03-30	449/18800	0.034099	0.0894625	0.048426	SOD1/TP53/NAGLU	3
GO:0045766	BP	GO:0045766	positive regulation of angiogenesis	2/30	183/18800	0.0342953	0.0894625	0.048426	BRCA1/SPHK1	2
GO:0090087	BP	GO:0090087	regulation of peptide transport	2/30	183/18800	0.0342953	0.0894625	0.048426	SREBF1/CD38	2
GO:1904018	BP	GO:1904018	positive regulation of vasculature development	2/30	183/18800	0.0342953	0.0894625	0.048426	BRCA1/SPHK1	2
GO:0002223	BP	GO:0002223	stimulatory C-type lectin receptor signaling pathway	2022-01-30	22/18800	0.0345433	0.0894625	0.048426	CLEC7A	1
GO:0009713	BP	GO:0009713	catechol-containing compound biosynthetic process	2022-01-30	22/18800	0.0345433	0.0894625	0.048426	DDC	1
GO:0010866	BP	GO:0010866	regulation of triglyceride biosynthetic process	2022-01-30	22/18800	0.0345433	0.0894625	0.048426	SREBF1	1
GO:0031338	BP	GO:0031338	regulation of vesicle fusion	2022-01-30	22/18800	0.0345433	0.0894625	0.048426	SPHK1	1
GO:0032780	BP	GO:0032780	negative regulation of ATP-dependent activity	2022-01-30	22/18800	0.0345433	0.0894625	0.048426	TP53	1
GO:0035812	BP	GO:0035812	renal sodium excretion	2022-01-30	22/18800	0.0345433	0.0894625	0.048426	AGTR1	1
GO:0035929	BP	GO:0035929	steroid hormone secretion	2022-01-30	22/18800	0.0345433	0.0894625	0.048426	AGTR1	1
GO:0042423	BP	GO:0042423	catecholamine biosynthetic process	2022-01-30	22/18800	0.0345433	0.0894625	0.048426	DDC	1
GO:0044346	BP	GO:0044346	fibroblast apoptotic process	2022-01-30	22/18800	0.0345433	0.0894625	0.048426	TP53	1
GO:0051220	BP	GO:0051220	cytoplasmic sequestering of protein	2022-01-30	22/18800	0.0345433	0.0894625	0.048426	NFKBIA	1
GO:0070269	BP	GO:0070269	pyroptosis	2022-01-30	22/18800	0.0345433	0.0894625	0.048426	NAIP	1
GO:0072574	BP	GO:0072574	hepatocyte proliferation	2022-01-30	22/18800	0.0345433	0.0894625	0.048426	RPS6KA1	1
GO:0072575	BP	GO:0072575	epithelial cell proliferation involved in liver morphogenesis	2022-01-30	22/18800	0.0345433	0.0894625	0.048426	RPS6KA1	1
GO:1901032	BP	GO:1901032	negative regulation of response to reactive oxygen species	2022-01-30	22/18800	0.0345433	0.0894625	0.048426	PYCR1	1
GO:1903589	BP	GO:1903589	positive regulation of blood vessel endothelial cell proliferation involved in sprouting angiogenesis	2022-01-30	22/18800	0.0345433	0.0894625	0.048426	AGTR1	1
GO:1903798	BP	GO:1903798	regulation of production of miRNAs involved in gene silencing by miRNA	2022-01-30	22/18800	0.0345433	0.0894625	0.048426	TP53	1
GO:0018394	BP	GO:0018394	peptidyl-lysine acetylation	2/30	184/18800	0.0346383	0.0895365	0.0484661	BRCA1/MUC1	2
GO:0051090	BP	GO:0051090	regulation of DNA-binding transcription factor activity	2022-03-30	452/18800	0.0346781	0.0895365	0.0484661	NFKBIA/SPHK1/CLEC7A	3
GO:0001906	BP	GO:0001906	cell killing	2/30	185/18800	0.0349826	0.0897354	0.0485738	F2RL1/CLEC7A	2
GO:0007565	BP	GO:0007565	female pregnancy	2/30	185/18800	0.0349826	0.0897354	0.0485738	SOD1/CD38	2
GO:0071478	BP	GO:0071478	cellular response to radiation	2/30	187/18800	0.0356754	0.0897354	0.0485738	TP53/BRCA1	2
GO:0007033	BP	GO:0007033	vacuole organization	2/30	188/18800	0.0360238	0.0897354	0.0485738	ABCA1/NAGLU	2
GO:0031345	BP	GO:0031345	negative regulation of cell projection organization	2/30	188/18800	0.0360238	0.0897354	0.0485738	CD38/GFAP	2
GO:1902806	BP	GO:1902806	regulation of cell cycle G1/S phase transition	2/30	188/18800	0.0360238	0.0897354	0.0485738	TP53/MUC1	2
GO:0010259	BP	GO:0010259	multicellular organism aging	2022-01-30	23/18800	0.0360858	0.0897354	0.0485738	DDC	1
GO:0010893	BP	GO:0010893	positive regulation of steroid biosynthetic process	2022-01-30	23/18800	0.0360858	0.0897354	0.0485738	SREBF1	1
GO:0019430	BP	GO:0019430	removal of superoxide radicals	2022-01-30	23/18800	0.0360858	0.0897354	0.0485738	SOD1	1
GO:0030194	BP	GO:0030194	positive regulation of blood coagulation	2022-01-30	23/18800	0.0360858	0.0897354	0.0485738	F2R	1
GO:0031061	BP	GO:0031061	negative regulation of histone methylation	2022-01-30	23/18800	0.0360858	0.0897354	0.0485738	BRCA1	1
GO:0032042	BP	GO:0032042	mitochondrial DNA metabolic process	2022-01-30	23/18800	0.0360858	0.0897354	0.0485738	TP53	1
GO:0034312	BP	GO:0034312	diol biosynthetic process	2022-01-30	23/18800	0.0360858	0.0897354	0.0485738	SPHK1	1
GO:0046519	BP	GO:0046519	sphingoid metabolic process	2022-01-30	23/18800	0.0360858	0.0897354	0.0485738	SPHK1	1
GO:0046599	BP	GO:0046599	regulation of centriole replication	2022-01-30	23/18800	0.0360858	0.0897354	0.0485738	BRCA1	1
GO:0060117	BP	GO:0060117	auditory receptor cell development	2022-01-30	23/18800	0.0360858	0.0897354	0.0485738	SOD1	1
GO:0070920	BP	GO:0070920	regulation of production of small RNA involved in gene silencing by RNA	2022-01-30	23/18800	0.0360858	0.0897354	0.0485738	TP53	1
GO:0072576	BP	GO:0072576	liver morphogenesis	2022-01-30	23/18800	0.0360858	0.0897354	0.0485738	RPS6KA1	1
GO:0090208	BP	GO:0090208	positive regulation of triglyceride metabolic process	2022-01-30	23/18800	0.0360858	0.0897354	0.0485738	SREBF1	1
GO:0097164	BP	GO:0097164	ammonium ion metabolic process	2022-01-30	23/18800	0.0360858	0.0897354	0.0485738	DDC	1
GO:1900048	BP	GO:1900048	positive regulation of hemostasis	2022-01-30	23/18800	0.0360858	0.0897354	0.0485738	F2R	1
GO:1901984	BP	GO:1901984	negative regulation of protein acetylation	2022-01-30	23/18800	0.0360858	0.0897354	0.0485738	BRCA1	1
GO:1902254	BP	GO:1902254	negative regulation of intrinsic apoptotic signaling pathway by p53 class mediator	2022-01-30	23/18800	0.0360858	0.0897354	0.0485738	MUC1	1
GO:1990840	BP	GO:1990840	response to lectin	2022-01-30	23/18800	0.0360858	0.0897354	0.0485738	CLEC7A	1
GO:1990858	BP	GO:1990858	cellular response to lectin	2022-01-30	23/18800	0.0360858	0.0897354	0.0485738	CLEC7A	1
GO:0022411	BP	GO:0022411	cellular component disassembly	2022-03-30	460/18800	0.0362477	0.0900054	0.0487199	TP53/SREBF1/F2RL1	3
GO:0009755	BP	GO:0009755	hormone-mediated signaling pathway	2/30	190/18800	0.0367245	0.0907882	0.0491436	BRCA1/NR5A2	2
GO:0050731	BP	GO:0050731	positive regulation of peptidyl-tyrosine phosphorylation	2/30	190/18800	0.0367245	0.0907882	0.0491436	TP53/CLEC7A	2
GO:1901654	BP	GO:1901654	response to ketone	2/30	190/18800	0.0367245	0.0907882	0.0491436	SREBF1/CD38	2
GO:0071248	BP	GO:0071248	cellular response to metal ion	2/30	191/18800	0.0370769	0.0911453	0.0493369	SOD1/GLRA1	2
GO:0010952	BP	GO:0010952	positive regulation of peptidase activity	2/30	192/18800	0.0374306	0.0911453	0.0493369	F2R/CLEC7A	2
GO:0001964	BP	GO:0001964	startle response	2022-01-30	24/18800	0.0376258	0.0911453	0.0493369	GLRA1	1
GO:0032528	BP	GO:0032528	microvillus organization	2022-01-30	24/18800	0.0376258	0.0911453	0.0493369	ATP8B1	1
GO:0032740	BP	GO:0032740	positive regulation of interleukin-17 production	2022-01-30	24/18800	0.0376258	0.0911453	0.0493369	SPHK1	1
GO:0035994	BP	GO:0035994	response to muscle stretch	2022-01-30	24/18800	0.0376258	0.0911453	0.0493369	NFKBIA	1
GO:0044062	BP	GO:0044062	regulation of excretion	2022-01-30	24/18800	0.0376258	0.0911453	0.0493369	AGTR1	1
GO:0050820	BP	GO:0050820	positive regulation of coagulation	2022-01-30	24/18800	0.0376258	0.0911453	0.0493369	F2R	1
GO:0051156	BP	GO:0051156	glucose 6-phosphate metabolic process	2022-01-30	24/18800	0.0376258	0.0911453	0.0493369	TP53	1
GO:0060143	BP	GO:0060143	positive regulation of syncytium formation by plasma membrane fusion	2022-01-30	24/18800	0.0376258	0.0911453	0.0493369	EHD2	1
GO:0071294	BP	GO:0071294	cellular response to zinc ion	2022-01-30	24/18800	0.0376258	0.0911453	0.0493369	GLRA1	1
GO:0072530	BP	GO:0072530	purine-containing compound transmembrane transport	2022-01-30	24/18800	0.0376258	0.0911453	0.0493369	SLC28A1	1
GO:1901522	BP	GO:1901522	positive regulation of transcription from RNA polymerase II promoter involved in cellular response to chemical stimulus	2022-01-30	24/18800	0.0376258	0.0911453	0.0493369	TP53	1
GO:2000637	BP	GO:2000637	positive regulation of miRNA-mediated gene silencing	2022-01-30	24/18800	0.0376258	0.0911453	0.0493369	TP53	1
GO:0071897	BP	GO:0071897	DNA biosynthetic process	2/30	194/18800	0.038142	0.0922631	0.049942	TP53/SPHK1	2
GO:0120032	BP	GO:0120032	regulation of plasma membrane bounded cell projection assembly	2/30	195/18800	0.0384996	0.0924785	0.0500586	ATP8B1/F2RL1	2
GO:0042594	BP	GO:0042594	response to starvation	2/30	196/18800	0.0388585	0.0924785	0.0500586	TP53/SREBF1	2
GO:0032967	BP	GO:0032967	positive regulation of collagen biosynthetic process	2022-01-30	25/18800	0.0391635	0.0924785	0.0500586	F2R	1
GO:0033081	BP	GO:0033081	regulation of T cell differentiation in thymus	2022-01-30	25/18800	0.0391635	0.0924785	0.0500586	SOD1	1
GO:0035821	BP	GO:0035821	modulation of process of another organism	2022-01-30	25/18800	0.0391635	0.0924785	0.0500586	CLEC7A	1
GO:0042430	BP	GO:0042430	indole-containing compound metabolic process	2022-01-30	25/18800	0.0391635	0.0924785	0.0500586	DDC	1
GO:0043302	BP	GO:0043302	positive regulation of leukocyte degranulation	2022-01-30	25/18800	0.0391635	0.0924785	0.0500586	F2RL1	1
GO:0045932	BP	GO:0045932	negative regulation of muscle contraction	2022-01-30	25/18800	0.0391635	0.0924785	0.0500586	SOD1	1
GO:0050927	BP	GO:0050927	positive regulation of positive chemotaxis	2022-01-30	25/18800	0.0391635	0.0924785	0.0500586	F2RL1	1
GO:0051570	BP	GO:0051570	regulation of histone H3-K9 methylation	2022-01-30	25/18800	0.0391635	0.0924785	0.0500586	BRCA1	1
GO:0060148	BP	GO:0060148	positive regulation of post-transcriptional gene silencing	2022-01-30	25/18800	0.0391635	0.0924785	0.0500586	TP53	1
GO:0060219	BP	GO:0060219	camera-type eye photoreceptor cell differentiation	2022-01-30	25/18800	0.0391635	0.0924785	0.0500586	NAGLU	1
GO:0060333	BP	GO:0060333	interferon-gamma-mediated signaling pathway	2022-01-30	25/18800	0.0391635	0.0924785	0.0500586	TP53	1
GO:0070423	BP	GO:0070423	nucleotide-binding oligomerization domain containing signaling pathway	2022-01-30	25/18800	0.0391635	0.0924785	0.0500586	NFKBIA	1
GO:0071450	BP	GO:0071450	cellular response to oxygen radical	2022-01-30	25/18800	0.0391635	0.0924785	0.0500586	SOD1	1
GO:0071451	BP	GO:0071451	cellular response to superoxide	2022-01-30	25/18800	0.0391635	0.0924785	0.0500586	SOD1	1
GO:1900370	BP	GO:1900370	positive regulation of post-transcriptional gene silencing by RNA	2022-01-30	25/18800	0.0391635	0.0924785	0.0500586	TP53	1
GO:0060491	BP	GO:0060491	regulation of cell projection assembly	2/30	197/18800	0.0392188	0.0924795	0.0500592	ATP8B1/F2RL1	2
GO:0048167	BP	GO:0048167	regulation of synaptic plasticity	2/30	198/18800	0.0395803	0.0932017	0.0504501	CD38/GFAP	2
GO:1903828	BP	GO:1903828	negative regulation of protein localization	2/30	199/18800	0.0399431	0.0937406	0.0507418	SREBF1/F2R	2
GO:0002285	BP	GO:0002285	lymphocyte activation involved in immune response	2/30	201/18800	0.0406726	0.0937406	0.0507418	TP53/F2RL1	2
GO:0002407	BP	GO:0002407	dendritic cell chemotaxis	2022-01-30	26/18800	0.0406988	0.0937406	0.0507418	CXCR1	1
GO:0006027	BP	GO:0006027	glycosaminoglycan catabolic process	2022-01-30	26/18800	0.0406988	0.0937406	0.0507418	NAGLU	1
GO:0010714	BP	GO:0010714	positive regulation of collagen metabolic process	2022-01-30	26/18800	0.0406988	0.0937406	0.0507418	F2R	1
GO:0014829	BP	GO:0014829	vascular associated smooth muscle contraction	2022-01-30	26/18800	0.0406988	0.0937406	0.0507418	CD38	1
GO:0030318	BP	GO:0030318	melanocyte differentiation	2022-01-30	26/18800	0.0406988	0.0937406	0.0507418	MITF	1
GO:0032682	BP	GO:0032682	negative regulation of chemokine production	2022-01-30	26/18800	0.0406988	0.0937406	0.0507418	F2RL1	1
GO:0034143	BP	GO:0034143	regulation of toll-like receptor 4 signaling pathway	2022-01-30	26/18800	0.0406988	0.0937406	0.0507418	F2RL1	1
GO:0034377	BP	GO:0034377	plasma lipoprotein particle assembly	2022-01-30	26/18800	0.0406988	0.0937406	0.0507418	ABCA1	1
GO:0035872	BP	GO:0035872	nucleotide-binding domain, leucine rich repeat containing receptor signaling pathway	2022-01-30	26/18800	0.0406988	0.0937406	0.0507418	NFKBIA	1
GO:0042832	BP	GO:0042832	defense response to protozoan	2022-01-30	26/18800	0.0406988	0.0937406	0.0507418	CLEC7A	1
GO:0050926	BP	GO:0050926	regulation of positive chemotaxis	2022-01-30	26/18800	0.0406988	0.0937406	0.0507418	F2RL1	1
GO:0090200	BP	GO:0090200	positive regulation of release of cytochrome c from mitochondria	2022-01-30	26/18800	0.0406988	0.0937406	0.0507418	TP53	1
GO:1904385	BP	GO:1904385	cellular response to angiotensin	2022-01-30	26/18800	0.0406988	0.0937406	0.0507418	AGTR1	1
GO:2000316	BP	GO:2000316	regulation of T-helper 17 type immune response	2022-01-30	26/18800	0.0406988	0.0937406	0.0507418	CLEC7A	1
GO:0010638	BP	GO:0010638	positive regulation of organelle organization	2022-03-30	487/18800	0.0418147	0.0953181	0.0515957	TP53/SPHK1/F2RL1	3
GO:0044703	BP	GO:0044703	multi-organism reproductive process	2/30	205/18800	0.0421468	0.0953181	0.0515957	SOD1/CD38	2
GO:0045216	BP	GO:0045216	cell-cell junction organization	2/30	205/18800	0.0421468	0.0953181	0.0515957	F2RL1/F2R	2
GO:0001562	BP	GO:0001562	response to protozoan	2022-01-30	27/18800	0.0422317	0.0953181	0.0515957	CLEC7A	1
GO:0002220	BP	GO:0002220	innate immune response activating cell surface receptor signaling pathway	2022-01-30	27/18800	0.0422317	0.0953181	0.0515957	CLEC7A	1
GO:0007205	BP	GO:0007205	protein kinase C-activating G protein-coupled receptor signaling pathway	2022-01-30	27/18800	0.0422317	0.0953181	0.0515957	F2R	1
GO:0009651	BP	GO:0009651	response to salt stress	2022-01-30	27/18800	0.0422317	0.0953181	0.0515957	TP53	1
GO:0010894	BP	GO:0010894	negative regulation of steroid biosynthetic process	2022-01-30	27/18800	0.0422317	0.0953181	0.0515957	SOD1	1
GO:0021680	BP	GO:0021680	cerebellar Purkinje cell layer development	2022-01-30	27/18800	0.0422317	0.0953181	0.0515957	NAGLU	1
GO:0051571	BP	GO:0051571	positive regulation of histone H3-K4 methylation	2022-01-30	27/18800	0.0422317	0.0953181	0.0515957	BRCA1	1
GO:0097254	BP	GO:0097254	renal tubular secretion	2022-01-30	27/18800	0.0422317	0.0953181	0.0515957	AGTR1	1
GO:1900017	BP	GO:1900017	positive regulation of cytokine production involved in inflammatory response	2022-01-30	27/18800	0.0422317	0.0953181	0.0515957	CLEC7A	1
GO:1902883	BP	GO:1902883	negative regulation of response to oxidative stress	2022-01-30	27/18800	0.0422317	0.0953181	0.0515957	PYCR1	1
GO:1902932	BP	GO:1902932	positive regulation of alcohol biosynthetic process	2022-01-30	27/18800	0.0422317	0.0953181	0.0515957	SREBF1	1
GO:2000108	BP	GO:2000108	positive regulation of leukocyte apoptotic process	2022-01-30	27/18800	0.0422317	0.0953181	0.0515957	TP53	1
GO:0006836	BP	GO:0006836	neurotransmitter transport	2/30	207/18800	0.0428915	0.0966779	0.0523317	DDC/GFAP	2
GO:0030100	BP	GO:0030100	regulation of endocytosis	2/30	208/18800	0.0432657	0.0968283	0.0524131	SPHK1/F2RL1	2
GO:0045637	BP	GO:0045637	regulation of myeloid cell differentiation	2/30	208/18800	0.0432657	0.0968283	0.0524131	NFKBIA/MITF	2
GO:0010817	BP	GO:0010817	regulation of hormone levels	2022-03-30	496/18800	0.0437621	0.0968283	0.0524131	SREBF1/CD38/AGTR1	3
GO:0000303	BP	GO:0000303	response to superoxide	2022-01-30	28/18800	0.0437623	0.0968283	0.0524131	SOD1	1
GO:0002360	BP	GO:0002360	T cell lineage commitment	2022-01-30	28/18800	0.0437623	0.0968283	0.0524131	TP53	1
GO:0002758	BP	GO:0002758	innate immune response-activating signal transduction	2022-01-30	28/18800	0.0437623	0.0968283	0.0524131	CLEC7A	1
GO:0010800	BP	GO:0010800	positive regulation of peptidyl-threonine phosphorylation	2022-01-30	28/18800	0.0437623	0.0968283	0.0524131	SPHK1	1
GO:0015740	BP	GO:0015740	C4-dicarboxylate transport	2022-01-30	28/18800	0.0437623	0.0968283	0.0524131	GFAP	1
GO:0022011	BP	GO:0022011	myelination in peripheral nervous system	2022-01-30	28/18800	0.0437623	0.0968283	0.0524131	SOD1	1
GO:0032292	BP	GO:0032292	peripheral nervous system axon ensheathment	2022-01-30	28/18800	0.0437623	0.0968283	0.0524131	SOD1	1
GO:0034123	BP	GO:0034123	positive regulation of toll-like receptor signaling pathway	2022-01-30	28/18800	0.0437623	0.0968283	0.0524131	F2RL1	1
GO:0044030	BP	GO:0044030	regulation of DNA methylation	2022-01-30	28/18800	0.0437623	0.0968283	0.0524131	BRCA1	1
GO:0048873	BP	GO:0048873	homeostasis of number of cells within a tissue	2022-01-30	28/18800	0.0437623	0.0968283	0.0524131	F2R	1
GO:1903205	BP	GO:1903205	regulation of hydrogen peroxide-induced cell death	2022-01-30	28/18800	0.0437623	0.0968283	0.0524131	PYCR1	1
GO:0002573	BP	GO:0002573	myeloid leukocyte differentiation	2/30	210/18800	0.0440178	0.0971388	0.0525812	F2RL1/MITF	2
GO:0017038	BP	GO:0017038	protein import	2/30	210/18800	0.0440178	0.0971388	0.0525812	TP53/NFKBIA	2
GO:0042180	BP	GO:0042180	cellular ketone metabolic process	2/30	211/18800	0.0443957	0.0978447	0.0529633	SREBF1/BRCA1	2
GO:0060284	BP	GO:0060284	regulation of cell development	2022-03-30	500/18800	0.0446422	0.0982595	0.0531879	TP53/GFAP/CLEC7A	3
GO:0031396	BP	GO:0031396	regulation of protein ubiquitination	2/30	213/18800	0.0451552	0.098275	0.0531962	BRCA1/SPHK1	2
GO:0031669	BP	GO:0031669	cellular response to nutrient levels	2/30	213/18800	0.0451552	0.098275	0.0531962	TP53/SREBF1	2
GO:0044706	BP	GO:0044706	multi-multicellular organism process	2/30	213/18800	0.0451552	0.098275	0.0531962	SOD1/CD38	2
GO:0000305	BP	GO:0000305	response to oxygen radical	2022-01-30	29/18800	0.0452904	0.098275	0.0531962	SOD1	1
GO:0010575	BP	GO:0010575	positive regulation of vascular endothelial growth factor production	2022-01-30	29/18800	0.0452904	0.098275	0.0531962	BRCA1	1
GO:0021602	BP	GO:0021602	cranial nerve morphogenesis	2022-01-30	29/18800	0.0452904	0.098275	0.0531962	ATP8B1	1
GO:0032367	BP	GO:0032367	intracellular cholesterol transport	2022-01-30	29/18800	0.0452904	0.098275	0.0531962	ABCA1	1
GO:0043153	BP	GO:0043153	entrainment of circadian clock by photoperiod	2022-01-30	29/18800	0.0452904	0.098275	0.0531962	TP53	1
GO:0065005	BP	GO:0065005	protein-lipid complex assembly	2022-01-30	29/18800	0.0452904	0.098275	0.0531962	ABCA1	1
GO:1900117	BP	GO:1900117	regulation of execution phase of apoptosis	2022-01-30	29/18800	0.0452904	0.098275	0.0531962	TP53	1
GO:1902175	BP	GO:1902175	regulation of oxidative stress-induced intrinsic apoptotic signaling pathway	2022-01-30	29/18800	0.0452904	0.098275	0.0531962	SOD1	1
GO:0030258	BP	GO:0030258	lipid modification	2/30	216/18800	0.0463036	0.0990367	0.0536085	AGTR1/SPHK1	2
GO:0071222	BP	GO:0071222	cellular response to lipopolysaccharide	2/30	217/18800	0.0466888	0.0990367	0.0536085	ABCA1/NFKBIA	2
GO:0001975	BP	GO:0001975	response to amphetamine	2022-01-30	30/18800	0.0468163	0.0990367	0.0536085	SOD1	1
GO:0006734	BP	GO:0006734	NADH metabolic process	2022-01-30	30/18800	0.0468163	0.0990367	0.0536085	TP53	1
GO:0007628	BP	GO:0007628	adult walking behavior	2022-01-30	30/18800	0.0468163	0.0990367	0.0536085	GLRA1	1
GO:0033198	BP	GO:0033198	response to ATP	2022-01-30	30/18800	0.0468163	0.0990367	0.0536085	SOD1	1
GO:0034368	BP	GO:0034368	protein-lipid complex remodeling	2022-01-30	30/18800	0.0468163	0.0990367	0.0536085	AGTR1	1
GO:0034369	BP	GO:0034369	plasma lipoprotein particle remodeling	2022-01-30	30/18800	0.0468163	0.0990367	0.0536085	AGTR1	1
GO:0045939	BP	GO:0045939	negative regulation of steroid metabolic process	2022-01-30	30/18800	0.0468163	0.0990367	0.0536085	SOD1	1
GO:0048147	BP	GO:0048147	negative regulation of fibroblast proliferation	2022-01-30	30/18800	0.0468163	0.0990367	0.0536085	TP53	1
GO:0051123	BP	GO:0051123	RNA polymerase II preinitiation complex assembly	2022-01-30	30/18800	0.0468163	0.0990367	0.0536085	TP53	1
GO:0051873	BP	GO:0051873	killing by host of symbiont cells	2022-01-30	30/18800	0.0468163	0.0990367	0.0536085	F2RL1	1
GO:0060142	BP	GO:0060142	regulation of syncytium formation by plasma membrane fusion	2022-01-30	30/18800	0.0468163	0.0990367	0.0536085	EHD2	1
GO:0060218	BP	GO:0060218	hematopoietic stem cell differentiation	2022-01-30	30/18800	0.0468163	0.0990367	0.0536085	TP53	1
GO:0060251	BP	GO:0060251	regulation of glial cell proliferation	2022-01-30	30/18800	0.0468163	0.0990367	0.0536085	GFAP	1
GO:0060292	BP	GO:0060292	long-term synaptic depression	2022-01-30	30/18800	0.0468163	0.0990367	0.0536085	CD38	1
GO:0071480	BP	GO:0071480	cellular response to gamma radiation	2022-01-30	30/18800	0.0468163	0.0990367	0.0536085	TP53	1
GO:1902230	BP	GO:1902230	negative regulation of intrinsic apoptotic signaling pathway in response to DNA damage	2022-01-30	30/18800	0.0468163	0.0990367	0.0536085	MUC1	1
GO:1903579	BP	GO:1903579	negative regulation of ATP metabolic process	2022-01-30	30/18800	0.0468163	0.0990367	0.0536085	TP53	1
GO:1990776	BP	GO:1990776	response to angiotensin	2022-01-30	30/18800	0.0468163	0.0990367	0.0536085	AGTR1	1
GO:0010001	BP	GO:0010001	glial cell differentiation	2/30	218/18800	0.0470752	0.0994597	0.0538375	SOD1/GFAP	2
GO:0030072	BP	GO:0030072	peptide hormone secretion	2/30	220/18800	0.0478516	0.100743	0.054532	SREBF1/CD38	2
GO:0070374	BP	GO:0070374	positive regulation of ERK1 and ERK2 cascade	2/30	220/18800	0.0478516	0.100743	0.054532	F2RL1/F2R	2
GO:0071241	BP	GO:0071241	cellular response to inorganic substance	2/30	221/18800	0.0482416	0.100743	0.054532	SOD1/GLRA1	2
GO:0000002	BP	GO:0000002	mitochondrial genome maintenance	2022-01-30	31/18800	0.0483397	0.100743	0.054532	TP53	1
GO:0014044	BP	GO:0014044	Schwann cell development	2022-01-30	31/18800	0.0483397	0.100743	0.054532	SOD1	1
GO:0015721	BP	GO:0015721	bile acid and bile salt transport	2022-01-30	31/18800	0.0483397	0.100743	0.054532	ATP8B1	1
GO:0030149	BP	GO:0030149	sphingolipid catabolic process	2022-01-30	31/18800	0.0483397	0.100743	0.054532	SPHK1	1
GO:0034311	BP	GO:0034311	diol metabolic process	2022-01-30	31/18800	0.0483397	0.100743	0.054532	SPHK1	1
GO:0062098	BP	GO:0062098	regulation of programmed necrotic cell death	2022-01-30	31/18800	0.0483397	0.100743	0.054532	TP53	1
GO:0090659	BP	GO:0090659	walking behavior	2022-01-30	31/18800	0.0483397	0.100743	0.054532	GLRA1	1
GO:1902042	BP	GO:1902042	negative regulation of extrinsic apoptotic signaling pathway via death domain receptors	2022-01-30	31/18800	0.0483397	0.100743	0.054532	BRCA1	1
GO:0000082	BP	GO:0000082	G1/S transition of mitotic cell cycle	2/30	225/18800	0.0498133	0.102644	0.0555612	TP53/MUC1	2
GO:0006026	BP	GO:0006026	aminoglycan catabolic process	2022-01-30	32/18800	0.0498608	0.102644	0.0555612	NAGLU	1
GO:0008156	BP	GO:0008156	negative regulation of DNA replication	2022-01-30	32/18800	0.0498608	0.102644	0.0555612	TP53	1
GO:0010165	BP	GO:0010165	response to X-ray	2022-01-30	32/18800	0.0498608	0.102644	0.0555612	TP53	1
GO:0032366	BP	GO:0032366	intracellular sterol transport	2022-01-30	32/18800	0.0498608	0.102644	0.0555612	ABCA1	1
GO:0034367	BP	GO:0034367	protein-containing complex remodeling	2022-01-30	32/18800	0.0498608	0.102644	0.0555612	AGTR1	1
GO:0036474	BP	GO:0036474	cell death in response to hydrogen peroxide	2022-01-30	32/18800	0.0498608	0.102644	0.0555612	PYCR1	1
GO:0045070	BP	GO:0045070	positive regulation of viral genome replication	2022-01-30	32/18800	0.0498608	0.102644	0.0555612	NR5A2	1
GO:0060122	BP	GO:0060122	inner ear receptor cell stereocilium organization	2022-01-30	32/18800	0.0498608	0.102644	0.0555612	SOD1	1
GO:1900745	BP	GO:1900745	positive regulation of p38MAPK cascade	2022-01-30	32/18800	0.0498608	0.102644	0.0555612	SPHK1	1
GO:0009897	CC	GO:0009897	external side of plasma membrane	2022-05-30	455/19594	0.000582653	0.0652572	0.0515188	ABCA1/GLRA1/F10/CLEC7A/CXCR1	5
GO:0005769	CC	GO:0005769	early endosome	2022-04-30	389/19594	0.00278649	0.156043	0.123192	SPHK1/F2RL1/F2R/EHD2	4
GO:0005901	CC	GO:0005901	caveola	2/30	82/19594	0.00697514	0.160754	0.126911	F2R/EHD2	2
GO:0005796	CC	GO:0005796	Golgi lumen	2/30	104/19594	0.0110176	0.160754	0.126911	MUC1/F10	2
GO:0044853	CC	GO:0044853	plasma membrane raft	2/30	113/19594	0.0129068	0.160754	0.126911	F2R/EHD2	2
GO:0045121	CC	GO:0045121	membrane raft	2022-03-30	326/19594	0.01329	0.160754	0.126911	ABCA1/F2R/EHD2	3
GO:0098857	CC	GO:0098857	membrane microdomain	2022-03-30	327/19594	0.0133993	0.160754	0.126911	ABCA1/F2R/EHD2	3
GO:0030139	CC	GO:0030139	endocytic vesicle	2022-03-30	342/19594	0.0151018	0.160754	0.126911	ABCA1/SPHK1/EHD2	3
GO:0017119	CC	GO:0017119	Golgi transport complex	2022-01-30	11/19594	0.0167178	0.160754	0.126911	COG4	1
GO:0031094	CC	GO:0031094	platelet dense tubular network	2022-01-30	11/19594	0.0167178	0.160754	0.126911	F2R	1
GO:0000800	CC	GO:0000800	lateral element	2022-01-30	13/19594	0.0197282	0.160754	0.126911	BRCA1	1
GO:1990531	CC	GO:1990531	phospholipid-translocating ATPase complex	2022-01-30	13/19594	0.0197282	0.160754	0.126911	ATP8B1	1
GO:0000930	CC	GO:0000930	gamma-tubulin complex	2022-01-30	16/19594	0.0242272	0.160754	0.126911	BRCA1	1
GO:0098862	CC	GO:0098862	cluster of actin-based cell projections	2/30	158/19594	0.0242469	0.160754	0.126911	SLC28A1/ATP8B1	2
GO:0071004	CC	GO:0071004	U2-type prespliceosome	2022-01-30	17/19594	0.0257224	0.160754	0.126911	SF3A2	1
GO:0071010	CC	GO:0071010	prespliceosome	2022-01-30	17/19594	0.0257224	0.160754	0.126911	SF3A2	1
GO:0031143	CC	GO:0031143	pseudopodium	2022-01-30	18/19594	0.0272154	0.160754	0.126911	F2RL1	1
GO:0061702	CC	GO:0061702	inflammasome complex	2022-01-30	18/19594	0.0272154	0.160754	0.126911	NAIP	1
GO:0060077	CC	GO:0060077	inhibitory synapse	2022-01-30	19/19594	0.0287061	0.160754	0.126911	GLRA1	1
GO:0097449	CC	GO:0097449	astrocyte projection	2022-01-30	19/19594	0.0287061	0.160754	0.126911	GFAP	1
GO:0005759	CC	GO:0005759	mitochondrial matrix	2022-03-30	473/19594	0.0350396	0.175078	0.13822	SOD1/TP53/PYCR1	3
GO:0031233	CC	GO:0031233	intrinsic component of external side of plasma membrane	2022-01-30	24/19594	0.036127	0.175078	0.13822	F10	1
GO:0043025	CC	GO:0043025	neuronal cell body	2022-03-30	482/19594	0.0367446	0.175078	0.13822	SOD1/DDC/GLRA1	3
GO:0005686	CC	GO:0005686	U2 snRNP	2022-01-30	25/19594	0.0376046	0.175078	0.13822	SF3A2	1
GO:0031045	CC	GO:0031045	dense core granule	2022-01-30	26/19594	0.0390799	0.175078	0.13822	SOD1	1
GO:0032839	CC	GO:0032839	dendrite cytoplasm	2022-01-30	30/19594	0.0449597	0.193441	0.152716	SOD1	1
GO:0016323	CC	GO:0016323	basolateral plasma membrane	2/30	226/19594	0.046633	0.193441	0.152716	CD38/NAIP	2
GO:0097386	CC	GO:0097386	glial cell projection	2022-01-30	33/19594	0.0493466	0.197386	0.155831	GFAP	1
GO:0008528	MF	GO:0008528	G protein-coupled peptide receptor activity	2022-04-30	148/18410	9.34023e-05	0.0101849	0.0064211	AGTR1/F2RL1/F2R/CXCR1	4
GO:0001653	MF	GO:0001653	peptide receptor activity	2022-04-30	154/18410	0.000108929	0.0101849	0.0064211	AGTR1/F2RL1/F2R/CXCR1	4
GO:0140328	MF	GO:0140328	floppase activity	2/30	16/18410	0.000303705	0.016075	0.0101345	ABCA1/ATP8B1	2
GO:0008525	MF	GO:0008525	phosphatidylcholine transporter activity	2/30	17/18410	0.00034385	0.016075	0.0101345	ABCA1/ATP8B1	2
GO:0031681	MF	GO:0031681	G-protein beta-subunit binding	2/30	20/18410	0.000478921	0.0179116	0.0112924	F2RL1/F2R	2
GO:0043027	MF	GO:0043027	cysteine-type endopeptidase inhibitor activity involved in apoptotic process	2/30	22/18410	0.000581088	0.0181106	0.0114179	NAIP/RPS6KA1	2
GO:0001965	MF	GO:0001965	G-protein alpha-subunit binding	2/30	24/18410	0.000692882	0.0185099	0.0116696	F2RL1/F2R	2
GO:0140326	MF	GO:0140326	ATPase-coupled intramembrane lipid transporter activity	2/30	27/18410	0.000878493	0.0205348	0.0129462	ABCA1/ATP8B1	2
GO:0051721	MF	GO:0051721	protein phosphatase 2A binding	2/30	30/18410	0.00108543	0.0225528	0.0142185	TP53/SPHK1	2
GO:0019903	MF	GO:0019903	protein phosphatase binding	2022-03-30	148/18410	0.00176282	0.0315322	0.0198795	SOD1/TP53/SPHK1	3
GO:0043028	MF	GO:0043028	cysteine-type endopeptidase regulator activity involved in apoptotic process	2/30	40/18410	0.0019267	0.0315322	0.0198795	NAIP/RPS6KA1	2
GO:0140303	MF	GO:0140303	intramembrane lipid transporter activity	2/30	41/18410	0.00202345	0.0315322	0.0198795	ABCA1/ATP8B1	2
GO:0004879	MF	GO:0004879	nuclear receptor activity	2/30	52/18410	0.0032359	0.0411728	0.0259575	SREBF1/NR5A2	2
GO:0098531	MF	GO:0098531	ligand-activated transcription factor activity	2/30	52/18410	0.0032359	0.0411728	0.0259575	SREBF1/NR5A2	2
GO:0019902	MF	GO:0019902	phosphatase binding	2022-03-30	193/18410	0.00373915	0.0411728	0.0259575	SOD1/TP53/SPHK1	3
GO:0004869	MF	GO:0004869	cysteine-type endopeptidase inhibitor activity	2/30	56/18410	0.00374298	0.0411728	0.0259575	NAIP/RPS6KA1	2
GO:0016597	MF	GO:0016597	amino acid binding	2/30	56/18410	0.00374298	0.0411728	0.0259575	DDC/GLRA1	2
GO:0005507	MF	GO:0005507	copper ion binding	2/30	61/18410	0.00442543	0.044962	0.0283464	SOD1/TP53	2
GO:0005548	MF	GO:0005548	phospholipid transporter activity	2/30	62/18410	0.00456833	0.044962	0.0283464	ABCA1/ATP8B1	2
GO:0002039	MF	GO:0002039	p53 binding	2/30	66/18410	0.00516108	0.0482561	0.0304232	TP53/MUC1	2
GO:0000287	MF	GO:0000287	magnesium ion binding	2022-03-30	222/18410	0.00552433	0.0491929	0.0310138	SPHK1/ATP8B1/RPS6KA1	3
GO:0001228	MF	GO:0001228	DNA-binding transcription activator activity, RNA polymerase II-specific	2022-04-30	462/18410	0.0063975	0.0517551	0.0326292	TP53/SREBF1/NR5A2/MITF	4
GO:0001216	MF	GO:0001216	DNA-binding transcription activator activity	2022-04-30	466/18410	0.0065929	0.0517551	0.0326292	TP53/SREBF1/NR5A2/MITF	4
GO:0005543	MF	GO:0005543	phospholipid binding	2022-04-30	467/18410	0.00664237	0.0517551	0.0326292	ABCA1/NR5A2/ATP8B1/F10	4
GO:0031625	MF	GO:0031625	ubiquitin protein ligase binding	2022-03-30	298/18410	0.0123413	0.0922997	0.0581906	TP53/BRCA1/NFKBIA	3
GO:0051087	MF	GO:0051087	chaperone binding	2/30	106/18410	0.0128612	0.0922997	0.0581906	SOD1/TP53	2
GO:0001221	MF	GO:0001221	transcription coregulator binding	2/30	108/18410	0.0133267	0.0922997	0.0581906	SREBF1/NR5A2	2
GO:0044389	MF	GO:0044389	ubiquitin-like protein ligase binding	2022-03-30	317/18410	0.0145602	0.0972413	0.0613061	TP53/BRCA1/NFKBIA	3
GO:0001094	MF	GO:0001094	TFIID-class transcription factor complex binding	2022-01-30	10/18410	0.0161804	0.103928	0.0655218	TP53	1
GO:0097371	MF	GO:0097371	MDM2/MDM4 family protein binding	2022-01-30	11/18410	0.0177845	0.103928	0.0655218	TP53	1
GO:1901474	MF	GO:1901474	azole transmembrane transporter activity	2022-01-30	11/18410	0.0177845	0.103928	0.0655218	SLC28A1	1
GO:1901612	MF	GO:1901612	cardiolipin binding	2022-01-30	11/18410	0.0177845	0.103928	0.0655218	ATP8B1	1
GO:0016594	MF	GO:0016594	glycine binding	2022-01-30	12/18410	0.019386	0.108244	0.0682429	GLRA1	1
GO:0140666	MF	GO:0140666	annealing activity	2022-01-30	13/18410	0.020985	0.108244	0.0682429	TP53	1
GO:0043177	MF	GO:0043177	organic acid binding	2/30	141/18410	0.0220232	0.108244	0.0682429	DDC/GLRA1	2
GO:0140333	MF	GO:0140333	glycerophospholipid flippase activity	2022-01-30	14/18410	0.0225815	0.108244	0.0682429	ATP8B1	1
GO:0016798	MF	GO:0016798	hydrolase activity, acting on glycosyl bonds	2/30	144/18410	0.0229048	0.108244	0.0682429	NAGLU/CD38	2
GO:0005237	MF	GO:0005237	inhibitory extracellular ligand-gated ion channel activity	2022-01-30	15/18410	0.0241755	0.108244	0.0682429	GLRA1	1
GO:0015929	MF	GO:0015929	hexosaminidase activity	2022-01-30	15/18410	0.0241755	0.108244	0.0682429	NAGLU	1
GO:1901611	MF	GO:1901611	phosphatidylglycerol binding	2022-01-30	15/18410	0.0241755	0.108244	0.0682429	ATP8B1	1
GO:0001846	MF	GO:0001846	opsonin binding	2022-01-30	16/18410	0.0257669	0.108244	0.0682429	CLEC7A	1
GO:0045125	MF	GO:0045125	bioactive lipid receptor activity	2022-01-30	16/18410	0.0257669	0.108244	0.0682429	SPHK1	1
GO:0050135	MF	GO:0050135	NAD(P)+ nucleosidase activity	2022-01-30	16/18410	0.0257669	0.108244	0.0682429	CD38	1
GO:0061809	MF	GO:0061809	NAD+ nucleotidase, cyclic ADP-ribose generating	2022-01-30	16/18410	0.0257669	0.108244	0.0682429	CD38	1
GO:0003951	MF	GO:0003951	NAD+ kinase activity	2022-01-30	17/18410	0.0273559	0.108244	0.0682429	SPHK1	1
GO:0140327	MF	GO:0140327	flippase activity	2022-01-30	17/18410	0.0273559	0.108244	0.0682429	ATP8B1	1
GO:0005319	MF	GO:0005319	lipid transporter activity	2/30	159/18410	0.0275271	0.108244	0.0682429	ABCA1/ATP8B1	2
GO:0034185	MF	GO:0034185	apolipoprotein binding	2022-01-30	18/18410	0.0289423	0.108244	0.0682429	ABCA1	1
GO:0046624	MF	GO:0046624	sphingolipid transporter activity	2022-01-30	18/18410	0.0289423	0.108244	0.0682429	ABCA1	1
GO:0099095	MF	GO:0099095	ligand-gated anion channel activity	2022-01-30	18/18410	0.0289423	0.108244	0.0682429	GLRA1	1
GO:0016646	MF	GO:0016646	oxidoreductase activity, acting on the CH-NH group of donors, NAD or NADP as acceptor	2022-01-30	19/18410	0.0305262	0.11193	0.0705663	PYCR1	1
GO:0004866	MF	GO:0004866	endopeptidase inhibitor activity	2/30	180/18410	0.0345715	0.115951	0.0731019	NAIP/RPS6KA1	2
GO:0008320	MF	GO:0008320	protein transmembrane transporter activity	2022-01-30	22/18410	0.0352631	0.115951	0.0731019	ABCA1	1
GO:0120020	MF	GO:0120020	cholesterol transfer activity	2022-01-30	22/18410	0.0352631	0.115951	0.0731019	ABCA1	1
GO:0016493	MF	GO:0016493	C-C chemokine receptor activity	2022-01-30	23/18410	0.036837	0.115951	0.0731019	CXCR1	1
GO:0016849	MF	GO:0016849	phosphorus-oxygen lyase activity	2022-01-30	23/18410	0.036837	0.115951	0.0731019	CD38	1
GO:0035035	MF	GO:0035035	histone acetyltransferase binding	2022-01-30	23/18410	0.036837	0.115951	0.0731019	TP53	1
GO:0120015	MF	GO:0120015	sterol transfer activity	2022-01-30	23/18410	0.036837	0.115951	0.0731019	ABCA1	1
GO:0030414	MF	GO:0030414	peptidase inhibitor activity	2/30	187/18410	0.0370606	0.115951	0.0731019	NAIP/RPS6KA1	2
GO:0001091	MF	GO:0001091	RNA polymerase II general transcription initiation factor binding	2022-01-30	24/18410	0.0384085	0.115951	0.0731019	TP53	1
GO:0019957	MF	GO:0019957	C-C chemokine binding	2022-01-30	24/18410	0.0384085	0.115951	0.0731019	CXCR1	1
GO:0061135	MF	GO:0061135	endopeptidase regulator activity	2/30	194/18410	0.0396174	0.115951	0.0731019	NAIP/RPS6KA1	2
GO:0030247	MF	GO:0030247	polysaccharide binding	2022-01-30	25/18410	0.0399775	0.115951	0.0731019	CLEC7A	1
GO:0016829	MF	GO:0016829	lyase activity	2/30	195/18410	0.039988	0.115951	0.0731019	DDC/CD38	2
GO:0001637	MF	GO:0001637	G protein-coupled chemoattractant receptor activity	2022-01-30	26/18410	0.0415441	0.115951	0.0731019	CXCR1	1
GO:0004950	MF	GO:0004950	chemokine receptor activity	2022-01-30	26/18410	0.0415441	0.115951	0.0731019	CXCR1	1
GO:0038187	MF	GO:0038187	pattern recognition receptor activity	2022-01-30	26/18410	0.0415441	0.115951	0.0731019	CLEC7A	1
GO:0008139	MF	GO:0008139	nuclear localization sequence binding	2022-01-30	27/18410	0.0431081	0.116829	0.0736554	NFKBIA	1
GO:0022884	MF	GO:0022884	macromolecule transmembrane transporter activity	2022-01-30	27/18410	0.0431081	0.116829	0.0736554	ABCA1	1
GO:0003953	MF	GO:0003953	NAD+ nucleosidase activity	2022-01-30	28/18410	0.0446697	0.119332	0.0752332	CD38	1
GO:0005231	MF	GO:0005231	excitatory extracellular ligand-gated ion channel activity	2022-01-30	29/18410	0.0462288	0.120067	0.0756963	GLRA1	1
GO:0016645	MF	GO:0016645	oxidoreductase activity, acting on the CH-NH group of donors	2022-01-30	29/18410	0.0462288	0.120067	0.0756963	PYCR1	1
GO:0031210	MF	GO:0031210	phosphatidylcholine binding	2022-01-30	31/18410	0.0493397	0.12302	0.0775586	ABCA1	1
GO:0051059	MF	GO:0051059	NF-kappaB binding	2022-01-30	31/18410	0.0493397	0.12302	0.0775586	NFKBIA	1
GO:0140318	MF	GO:0140318	protein transporter activity	2022-01-30	31/18410	0.0493397	0.12302	0.0775586	ABCA1	1
KEGG
		ID	Description	GeneRatio	BgRatio	pvalue	p.adjust	qvalue	geneID	Count
		hsa04072	Phospholipase D signaling pathway	2022-04-26	148/8157	0.00114	0.17214	0.1572	185/8877/2149/3577	4
		hsa04931	Insulin resistance	2022-03-26	108/8157	0.00470241	0.227672	0.207912	6720/4792/6195	3
		hsa04722	Neurotrophin signaling pathway	2022-03-26	119/8157	0.00616255	0.227672	0.207912	7157/4792/6195	3
		hsa04020	Calcium signaling pathway	2022-04-26	240/8157	0.00656315	0.227672	0.207912	952/185/8877/2149	4
		hsa04380	Osteoclast differentiation	2022-03-26	128/8157	0.00753881	0.227672	0.207912	4982/4792/4286	3
		hsa05134	Legionellosis	2022-02-26	57/8157	0.0140032	0.30251	0.276255	4792/4671	2
		hsa05120	Epithelial cell signaling in Helicobacter pylori infection	2022-02-26	70/8157	0.0206601	0.30251	0.276255	4792/3577	2
		hsa04137	Mitophagy - animal	2022-02-26	72/8157	0.0217815	0.30251	0.276255	7157/4286	2
		hsa05218	Melanoma	2022-02-26	72/8157	0.0217815	0.30251	0.276255	7157/4286	2
		hsa01524	Platinum drug resistance	2022-02-26	73/8157	0.0223516	0.30251	0.276255	7157/672	2
		hsa05130	Pathogenic Escherichia coli infection	2022-03-26	197/8157	0.0239744	0.30251	0.276255	4792/4671/2149	3
		hsa05220	Chronic myeloid leukemia	2022-02-26	76/8157	0.024099	0.30251	0.276255	7157/4792	2
		hsa04080	Neuroactive ligand-receptor interaction	2022-04-26	362/8157	0.0263185	0.30251	0.276255	185/2741/2150/2149	4
		hsa04610	Complement and coagulation cascades	2022-02-26	85/8157	0.0296649	0.30251	0.276255	2159/2149	2
		hsa05417	Lipid and atherosclerosis	2022-03-26	215/8157	0.0300507	0.30251	0.276255	7157/19/4792	3
		hsa05222	Small cell lung cancer	2022-02-26	92/8157	0.0343153	0.32385	0.295743	7157/4792	2
		hsa05215	Prostate cancer	2022-02-26	97/8157	0.0378007	0.335759	0.306619	7157/4792	2
		hsa05131	Shigellosis	2022-03-26	247/8157	0.0426945	0.340939	0.311349	7157/4792/4671	3
		hsa04625	C-type lectin receptor signaling pathway	2022-02-26	104/8157	0.0428996	0.340939	0.311349	4792/64581	2
		hsa00360	Phenylalanine metabolism	2022-01-26	16/8157	0.0498427	0.376312	0.343652	1644	1
