# Supplementary material for: SCG5 and MITF may be novel markers of copper metabolism immunorelevance in Alzheimer’s disease
Source: Sci Rep. 2024 Jun 13;14:13619. doi: 10.1038/s41598-024-64599-z (PMC11176367; doi:10.1038/s41598-024-64599-z)
Supplement: Supplementary file 6 — Supplementary Table 6. [file 41598_2024_64599_MOESM6_ESM.xlsx]

## Sheet: Sheet1
Supplementary Table 6 The functional enrichment result of blue module genes
GO
	ONTOLOGY	ID	Description	GeneRatio	BgRatio	pvalue	p.adjust	qvalue	geneID	Count
GO:0001956	BP	GO:0001956	positive regulation of neurotransmitter secretion	2022-03-27	17/18800	1.77238e-06	0.00139417	0.000862025	SNCA/STXBP1/SYT1	3
GO:0031338	BP	GO:0031338	regulation of vesicle fusion	2022-03-27	22/18800	3.99475e-06	0.00139417	0.000862025	SNCA/STXBP1/SYT1	3
GO:0051590	BP	GO:0051590	positive regulation of neurotransmitter transport	2022-03-27	22/18800	3.99475e-06	0.00139417	0.000862025	SNCA/STXBP1/SYT1	3
GO:0009065	BP	GO:0009065	glutamine family amino acid catabolic process	2022-03-27	27/18800	7.55119e-06	0.00197652	0.0012221	GLS/GOT1/GAD1	3
GO:0043648	BP	GO:0043648	dicarboxylic acid metabolic process	2022-04-27	95/18800	9.82187e-06	0.0020567	0.00127167	GLS/GOT1/MDH1/GAD1	4
GO:0006536	BP	GO:0006536	glutamate metabolic process	2022-03-27	34/18800	1.53451e-05	0.00267772	0.00165566	GLS/GOT1/GAD1	3
GO:0007409	BP	GO:0007409	axonogenesis	2022-06-27	430/18800	2.72199e-05	0.00407132	0.00251733	CCK/STXBP1/MAP2K1/ECE1/NEFL/FGF13	6
GO:0061564	BP	GO:0061564	axon development	2022-06-27	479/18800	4.97768e-05	0.00651453	0.00402799	CCK/STXBP1/MAP2K1/ECE1/NEFL/FGF13	6
GO:0001921	BP	GO:0001921	positive regulation of receptor recycling	2022-02-27	12/18800	0.000129938	0.0133234	0.00823797	SNCA/ECE1	2
GO:0140029	BP	GO:0140029	exocytic process	2022-03-27	73/18800	0.00015365	0.0133234	0.00823797	SNCA/STXBP1/SYT1	3
GO:0007626	BP	GO:0007626	locomotory behavior	2022-04-27	192/18800	0.000153939	0.0133234	0.00823797	SNCA/HPRT1/GAD1/GLRB	4
GO:0008652	BP	GO:0008652	cellular amino acid biosynthetic process	2022-03-27	76/18800	0.000173172	0.0133234	0.00823797	GLS/GOT1/GAD1	3
GO:0043650	BP	GO:0043650	dicarboxylic acid biosynthetic process	2022-02-27	14/18800	0.00017884	0.0133234	0.00823797	GLS/GOT1	2
GO:0009064	BP	GO:0009064	glutamine family amino acid metabolic process	2022-03-27	78/18800	0.000187042	0.0133234	0.00823797	GLS/GOT1/GAD1	3
GO:0035493	BP	GO:0035493	SNARE complex assembly	2022-02-27	15/18800	0.000206171	0.0133234	0.00823797	SNCA/STXBP1	2
GO:0045921	BP	GO:0045921	positive regulation of exocytosis	2022-03-27	83/18800	0.000224823	0.0133234	0.00823797	SNCA/STXBP1/SYT1	3
GO:0001505	BP	GO:0001505	regulation of neurotransmitter levels	2022-04-27	213/18800	0.000229129	0.0133234	0.00823797	SNCA/STXBP1/GAD1/SYT1	4
GO:0046928	BP	GO:0046928	regulation of neurotransmitter secretion	2022-03-27	86/18800	0.000249698	0.0133234	0.00823797	SNCA/STXBP1/SYT1	3
GO:0045956	BP	GO:0045956	positive regulation of calcium ion-dependent exocytosis	2022-02-27	17/18800	0.000266568	0.0133234	0.00823797	STXBP1/SYT1	2
GO:0048791	BP	GO:0048791	calcium ion-regulated exocytosis of neurotransmitter	2022-02-27	17/18800	0.000266568	0.0133234	0.00823797	STXBP1/SYT1	2
GO:0051262	BP	GO:0051262	protein tetramerization	2022-03-27	88/18800	0.000267232	0.0133234	0.00823797	SNCA/HPRT1/GLS	3
GO:0043649	BP	GO:0043649	dicarboxylic acid catabolic process	2022-02-27	18/18800	0.000299623	0.0134731	0.00833055	GOT1/GAD1	2
GO:0051952	BP	GO:0051952	regulation of amine transport	2022-03-27	92/18800	0.000304648	0.0134731	0.00833055	SNCA/STXBP1/SYT1	3
GO:1901606	BP	GO:1901606	alpha-amino acid catabolic process	2022-03-27	94/18800	0.00032456	0.0134731	0.00833055	GLS/GOT1/GAD1	3
GO:0014048	BP	GO:0014048	regulation of glutamate secretion	2022-02-27	19/18800	0.000334577	0.0134731	0.00833055	SNCA/STXBP1	2
GO:0016082	BP	GO:0016082	synaptic vesicle priming	2022-02-27	19/18800	0.000334577	0.0134731	0.00833055	SNCA/STXBP1	2
GO:0051588	BP	GO:0051588	regulation of neurotransmitter transport	2022-03-27	99/18800	0.000377966	0.0140545	0.00869	SNCA/STXBP1/SYT1	3
GO:0051259	BP	GO:0051259	protein complex oligomerization	2022-04-27	244/18800	0.000384149	0.0140545	0.00869	SNCA/HPRT1/GLS/SYT1	4
GO:0015837	BP	GO:0015837	amine transport	2022-03-27	100/18800	0.000389284	0.0140545	0.00869	SNCA/STXBP1/SYT1	3
GO:0031629	BP	GO:0031629	synaptic vesicle fusion to presynaptic active zone membrane	2022-02-27	21/18800	0.000410156	0.0143018	0.0088429	STXBP1/SYT1	2
GO:0006906	BP	GO:0006906	vesicle fusion	2022-03-27	105/18800	0.000449147	0.0143018	0.0088429	SNCA/STXBP1/SYT1	3
GO:0001919	BP	GO:0001919	regulation of receptor recycling	2022-02-27	22/18800	0.000450772	0.0143018	0.0088429	SNCA/ECE1	2
GO:0099500	BP	GO:0099500	vesicle fusion to plasma membrane	2022-02-27	22/18800	0.000450772	0.0143018	0.0088429	STXBP1/SYT1	2
GO:0016079	BP	GO:0016079	synaptic vesicle exocytosis	2022-03-27	107/18800	0.000474655	0.0146166	0.00903754	SNCA/STXBP1/SYT1	3
GO:0090174	BP	GO:0090174	organelle membrane fusion	2022-03-27	109/18800	0.000501075	0.0149893	0.009268	SNCA/STXBP1/SYT1	3
GO:0009063	BP	GO:0009063	cellular amino acid catabolic process	2022-03-27	112/18800	0.000542447	0.0157762	0.00975452	GLS/GOT1/GAD1	3
GO:0014047	BP	GO:0014047	glutamate secretion	2022-02-27	25/18800	0.000583865	0.0165218	0.0102156	SNCA/STXBP1	2
GO:0048499	BP	GO:0048499	synaptic vesicle membrane organization	2022-02-27	26/18800	0.000631961	0.0174122	0.0107661	STXBP1/SYT1	2
GO:0051384	BP	GO:0051384	response to glucocorticoid	2022-03-27	139/18800	0.00101586	0.0267013	0.0165096	PAM/GOT1/NEFL	3
GO:0001881	BP	GO:0001881	receptor recycling	2022-02-27	33/18800	0.00102035	0.0267013	0.0165096	SNCA/ECE1	2
GO:0048284	BP	GO:0048284	organelle fusion	2022-03-27	141/18800	0.00105865	0.0267013	0.0165096	SNCA/STXBP1/SYT1	3
GO:0016486	BP	GO:0016486	peptide hormone processing	2022-02-27	34/18800	0.00108316	0.0267013	0.0165096	SCG5/ECE1	2
GO:0007269	BP	GO:0007269	neurotransmitter secretion	2022-03-27	145/18800	0.00114762	0.0267013	0.0165096	SNCA/STXBP1/SYT1	3
GO:0043524	BP	GO:0043524	negative regulation of neuron apoptotic process	2022-03-27	145/18800	0.00114762	0.0267013	0.0165096	SNCA/STXBP1/NEFL	3
GO:0099643	BP	GO:0099643	signal release from synapse	2022-03-27	145/18800	0.00114762	0.0267013	0.0165096	SNCA/STXBP1/SYT1	3
GO:0140448	BP	GO:0140448	signaling receptor ligand precursor processing	2022-02-27	36/18800	0.00121424	0.0276371	0.0170882	SCG5/ECE1	2
GO:0014046	BP	GO:0014046	dopamine secretion	2022-02-27	37/18800	0.00128248	0.0279742	0.0172967	SNCA/SYT1	2
GO:0014059	BP	GO:0014059	regulation of dopamine secretion	2022-02-27	37/18800	0.00128248	0.0279742	0.0172967	SNCA/SYT1	2
GO:0007340	BP	GO:0007340	acrosome reaction	2022-02-27	38/18800	0.00135254	0.028517	0.0176323	STXBP1/GLRB	2
GO:0050770	BP	GO:0050770	regulation of axonogenesis	2022-03-27	154/18800	0.00136476	0.028517	0.0176323	MAP2K1/NEFL/FGF13	3
GO:0031960	BP	GO:0031960	response to corticosteroid	2022-03-27	157/18800	0.00144249	0.028517	0.0176323	PAM/GOT1/NEFL	3
GO:0017158	BP	GO:0017158	regulation of calcium ion-dependent exocytosis	2022-02-27	40/18800	0.00149803	0.028517	0.0176323	STXBP1/SYT1	2
GO:0031111	BP	GO:0031111	negative regulation of microtubule polymerization or depolymerization	2022-02-27	40/18800	0.00149803	0.028517	0.0176323	SNCA/FGF13	2
GO:0051954	BP	GO:0051954	positive regulation of amine transport	2022-02-27	40/18800	0.00149803	0.028517	0.0176323	STXBP1/SYT1	2
GO:0051955	BP	GO:0051955	regulation of amino acid transport	2022-02-27	40/18800	0.00149803	0.028517	0.0176323	SNCA/STXBP1	2
GO:0050806	BP	GO:0050806	positive regulation of synaptic transmission	2022-03-27	161/18800	0.00155039	0.0288042	0.0178099	SNCA/STXBP1/SYT1	3
GO:0046688	BP	GO:0046688	response to copper ion	2022-02-27	41/18800	0.00157346	0.0288042	0.0178099	PAM/SNCA	2
GO:0061025	BP	GO:0061025	membrane fusion	2022-03-27	163/18800	0.00160619	0.0288042	0.0178099	SNCA/STXBP1/SYT1	3
GO:0001764	BP	GO:0001764	neuron migration	2022-03-27	164/18800	0.00163456	0.0288042	0.0178099	CCK/SATB2/FGF13	3
GO:0042417	BP	GO:0042417	dopamine metabolic process	2022-02-27	42/18800	0.00165067	0.0288042	0.0178099	SNCA/HPRT1	2
GO:0009150	BP	GO:0009150	purine ribonucleotide metabolic process	2022-04-27	366/18800	0.00173996	0.0298646	0.0184655	SNCA/HPRT1/LDHA/PGK1	4
GO:0030900	BP	GO:0030900	forebrain development	2022-04-27	376/18800	0.00192	0.0324233	0.0200476	HPRT1/SATB2/NEFL/FGF13	4
GO:0048736	BP	GO:0048736	appendage development	2022-03-27	177/18800	0.00203231	0.0332473	0.0205571	PAM/ITGB4/ECE1	3
GO:0060173	BP	GO:0060173	limb development	2022-03-27	177/18800	0.00203231	0.0332473	0.0205571	PAM/ITGB4/ECE1	3
GO:0009259	BP	GO:0009259	ribonucleotide metabolic process	2022-04-27	384/18800	0.00207308	0.0333926	0.0206469	SNCA/HPRT1/LDHA/PGK1	4
GO:0099504	BP	GO:0099504	synaptic vesicle cycle	2022-03-27	183/18800	0.0022345	0.0350456	0.021669	SNCA/STXBP1/SYT1	3
GO:0006163	BP	GO:0006163	purine nucleotide metabolic process	2022-04-27	394/18800	0.00227612	0.0350456	0.021669	SNCA/HPRT1/LDHA/PGK1	4
GO:0019693	BP	GO:0019693	ribose phosphate metabolic process	2022-04-27	394/18800	0.00227612	0.0350456	0.021669	SNCA/HPRT1/LDHA/PGK1	4
GO:1903307	BP	GO:1903307	positive regulation of regulated secretory pathway	2022-02-27	50/18800	0.00233196	0.0353849	0.0218788	STXBP1/SYT1	2
GO:0015872	BP	GO:0015872	dopamine transport	2022-02-27	51/18800	0.002425	0.036271	0.0224267	SNCA/SYT1	2
GO:0031103	BP	GO:0031103	axon regeneration	2022-02-27	52/18800	0.00251977	0.0371577	0.0229749	MAP2K1/NEFL	2
GO:0099003	BP	GO:0099003	vesicle-mediated transport in synapse	2022-03-27	197/18800	0.00275383	0.0387128	0.0239365	SNCA/STXBP1/SYT1	3
GO:0072521	BP	GO:0072521	purine-containing compound metabolic process	2022-04-27	416/18800	0.00277061	0.0387128	0.0239365	SNCA/HPRT1/LDHA/PGK1	4
GO:0050808	BP	GO:0050808	synapse organization	2022-04-27	419/18800	0.00284333	0.0387128	0.0239365	SNCA/NEFL/GLRB/FGF13	4
GO:0050433	BP	GO:0050433	regulation of catecholamine secretion	2022-02-27	56/18800	0.0029161	0.0387128	0.0239365	SNCA/SYT1	2
GO:0042391	BP	GO:0042391	regulation of membrane potential	2022-04-27	425/18800	0.0029927	0.0387128	0.0239365	SNCA/SCN3A/GLRB/FGF13	4
GO:1901605	BP	GO:1901605	alpha-amino acid metabolic process	2022-03-27	203/18800	0.00299736	0.0387128	0.0239365	GLS/GOT1/GAD1	3
GO:0048278	BP	GO:0048278	vesicle docking	2022-02-27	57/18800	0.00301947	0.0387128	0.0239365	STXBP1/SYT1	2
GO:0050432	BP	GO:0050432	catecholamine secretion	2022-02-27	57/18800	0.00301947	0.0387128	0.0239365	SNCA/SYT1	2
GO:0051289	BP	GO:0051289	protein homotetramerization	2022-02-27	57/18800	0.00301947	0.0387128	0.0239365	HPRT1/GLS	2
GO:0017157	BP	GO:0017157	regulation of exocytosis	2022-03-27	204/18800	0.0030392	0.0387128	0.0239365	SNCA/STXBP1/SYT1	3
GO:0006584	BP	GO:0006584	catecholamine metabolic process	2022-02-27	58/18800	0.00312455	0.0387128	0.0239365	SNCA/HPRT1	2
GO:0009712	BP	GO:0009712	catechol-containing compound metabolic process	2022-02-27	58/18800	0.00312455	0.0387128	0.0239365	SNCA/HPRT1	2
GO:0006836	BP	GO:0006836	neurotransmitter transport	2022-03-27	207/18800	0.00316687	0.0387128	0.0239365	SNCA/STXBP1/SYT1	3
GO:0043523	BP	GO:0043523	regulation of neuron apoptotic process	2022-03-27	207/18800	0.00316687	0.0387128	0.0239365	SNCA/STXBP1/NEFL	3
GO:0031102	BP	GO:0031102	neuron projection regeneration	2022-02-27	59/18800	0.00323133	0.0387128	0.0239365	MAP2K1/NEFL	2
GO:0016051	BP	GO:0016051	carbohydrate biosynthetic process	2022-03-27	209/18800	0.0032538	0.0387128	0.0239365	SNCA/PGK1/GOT1	3
GO:1901215	BP	GO:1901215	negative regulation of neuron death	2022-03-27	209/18800	0.0032538	0.0387128	0.0239365	SNCA/STXBP1/NEFL	3
GO:0043112	BP	GO:0043112	receptor metabolic process	2022-02-27	61/18800	0.00344996	0.0396936	0.0245428	SNCA/ECE1	2
GO:0048488	BP	GO:0048488	synaptic vesicle endocytosis	2022-02-27	61/18800	0.00344996	0.0396936	0.0245428	SNCA/SYT1	2
GO:0140238	BP	GO:0140238	presynaptic endocytosis	2022-02-27	61/18800	0.00344996	0.0396936	0.0245428	SNCA/SYT1	2
GO:0015800	BP	GO:0015800	acidic amino acid transport	2022-02-27	63/18800	0.00367535	0.0412408	0.0254995	SNCA/STXBP1	2
GO:0046173	BP	GO:0046173	polyol biosynthetic process	2022-02-27	63/18800	0.00367535	0.0412408	0.0254995	SNCA/GOT1	2
GO:0023061	BP	GO:0023061	signal release	2022-04-27	451/18800	0.00370261	0.0412408	0.0254995	SNCA/STXBP1/SCG5/SYT1	4
GO:0017156	BP	GO:0017156	calcium-ion regulated exocytosis	2022-02-27	65/18800	0.00390744	0.0430641	0.0266269	STXBP1/SYT1	2
GO:0045055	BP	GO:0045055	regulated exocytosis	2022-03-27	234/18800	0.00446605	0.0477684	0.0295356	SNCA/STXBP1/SYT1	3
GO:0032890	BP	GO:0032890	regulation of organic acid transport	2022-02-27	70/18800	0.00451679	0.0477684	0.0295356	SNCA/STXBP1	2
GO:0051966	BP	GO:0051966	regulation of synaptic transmission, glutamatergic	2022-02-27	70/18800	0.00451679	0.0477684	0.0295356	STXBP1/SYT1	2
GO:1901607	BP	GO:1901607	alpha-amino acid biosynthetic process	2022-02-27	70/18800	0.00451679	0.0477684	0.0295356	GLS/GOT1	2
GO:0046395	BP	GO:0046395	carboxylic acid catabolic process	2022-03-27	238/18800	0.00468216	0.0489052	0.0302385	GLS/GOT1/GAD1	3
GO:0051937	BP	GO:0051937	catecholamine transport	2022-02-27	72/18800	0.00477207	0.0489052	0.0302385	SNCA/SYT1	2
GO:0051402	BP	GO:0051402	neuron apoptotic process	2022-03-27	241/18800	0.00484835	0.0489052	0.0302385	SNCA/STXBP1/NEFL	3
GO:0009117	BP	GO:0009117	nucleotide metabolic process	2022-04-27	487/18800	0.00486445	0.0489052	0.0302385	SNCA/HPRT1/LDHA/PGK1	4
GO:0036465	BP	GO:0036465	synaptic vesicle recycling	2022-02-27	73/18800	0.00490216	0.0489052	0.0302385	SNCA/SYT1	2
GO:0016054	BP	GO:0016054	organic acid catabolic process	2022-03-27	242/18800	0.00490453	0.0489052	0.0302385	GLS/GOT1/GAD1	3
GO:0016485	BP	GO:0016485	protein processing	2022-03-27	243/18800	0.00496111	0.0490027	0.0302987	PGK1/SCG5/ECE1	3
GO:0006091	BP	GO:0006091	generation of precursor metabolites and energy	2022-04-27	494/18800	0.00511593	0.0494126	0.0305522	SNCA/LDHA/PGK1/MDH1	4
GO:0006753	BP	GO:0006753	nucleoside phosphate metabolic process	2022-04-27	495/18800	0.00515256	0.0494126	0.0305522	SNCA/HPRT1/LDHA/PGK1	4
GO:0140056	BP	GO:0140056	organelle localization by membrane tethering	2022-02-27	75/18800	0.00516724	0.0494126	0.0305522	STXBP1/SYT1	2
GO:0021537	BP	GO:0021537	telencephalon development	2022-03-27	247/18800	0.00519139	0.0494126	0.0305522	HPRT1/NEFL/FGF13	3
GO:0008344	BP	GO:0008344	adult locomotory behavior	2022-02-27	76/18800	0.00530222	0.0500128	0.0309233	SNCA/GLRB	2
GO:0050772	BP	GO:0050772	positive regulation of axonogenesis	2022-02-27	77/18800	0.00543881	0.0508432	0.0314367	MAP2K1/NEFL	2
GO:0021766	BP	GO:0021766	hippocampus development	2022-02-27	80/18800	0.00585824	0.0542795	0.0335614	NEFL/FGF13	2
GO:0006096	BP	GO:0006096	glycolytic process	2022-02-27	81/18800	0.00600126	0.0551168	0.0340792	LDHA/PGK1	2
GO:0006757	BP	GO:0006757	ATP generation from ADP	2022-02-27	82/18800	0.00614587	0.0559541	0.0345969	LDHA/PGK1	2
GO:0015844	BP	GO:0015844	monoamine transport	2022-02-27	83/18800	0.00629207	0.0563059	0.0348144	SNCA/SYT1	2
GO:0048678	BP	GO:0048678	response to axon injury	2022-02-27	83/18800	0.00629207	0.0563059	0.0348144	MAP2K1/NEFL	2
GO:0022406	BP	GO:0022406	membrane docking	2022-02-27	84/18800	0.00643985	0.0566598	0.0350332	STXBP1/SYT1	2
GO:0046785	BP	GO:0046785	microtubule polymerization	2022-02-27	84/18800	0.00643985	0.0566598	0.0350332	SNCA/FGF13	2
GO:0033627	BP	GO:0033627	cell adhesion mediated by integrin	2022-02-27	86/18800	0.00674015	0.058752	0.0363269	ITGB4/ITGBL1	2
GO:0043270	BP	GO:0043270	positive regulation of ion transport	2022-03-27	273/18800	0.00684599	0.058752	0.0363269	SNCA/STXBP1/SYT1	3
GO:0046034	BP	GO:0046034	ATP metabolic process	2022-03-27	273/18800	0.00684599	0.058752	0.0363269	SNCA/LDHA/PGK1	3
GO:1903532	BP	GO:1903532	positive regulation of secretion by cell	2022-03-27	274/18800	0.00691519	0.0588634	0.0363957	SNCA/STXBP1/SYT1	3
GO:0031110	BP	GO:0031110	regulation of microtubule polymerization or depolymerization	2022-02-27	88/18800	0.00704675	0.0594995	0.036789	SNCA/FGF13	2
GO:0051258	BP	GO:0051258	protein polymerization	2022-03-27	277/18800	0.00712531	0.0596816	0.0369016	SNCA/NEFL/FGF13	3
GO:0044070	BP	GO:0044070	regulation of anion transport	2022-02-27	89/18800	0.00720239	0.0598484	0.0370048	SNCA/STXBP1	2
GO:0046031	BP	GO:0046031	ADP metabolic process	2022-02-27	90/18800	0.00735959	0.0606732	0.0375147	LDHA/PGK1	2
GO:0006835	BP	GO:0006835	dicarboxylic acid transport	2022-02-27	91/18800	0.00751835	0.0614977	0.0380245	SNCA/STXBP1	2
GO:0006520	BP	GO:0006520	cellular amino acid metabolic process	2022-03-27	285/18800	0.00770417	0.0625292	0.0386623	GLS/GOT1/GAD1	3
GO:0035249	BP	GO:0035249	synaptic transmission, glutamatergic	2022-02-27	94/18800	0.00800389	0.0644621	0.0398574	STXBP1/SYT1	2
GO:0060079	BP	GO:0060079	excitatory postsynaptic potential	2022-02-27	95/18800	0.00816882	0.0652882	0.0403682	SNCA/GLRB	2
GO:0006165	BP	GO:0006165	nucleoside diphosphate phosphorylation	2022-02-27	99/18800	0.00884379	0.0697724	0.0431408	LDHA/PGK1	2
GO:0051047	BP	GO:0051047	positive regulation of secretion	2022-03-27	300/18800	0.00886316	0.0697724	0.0431408	SNCA/STXBP1/SYT1	3
GO:0046939	BP	GO:0046939	nucleotide phosphorylation	2022-02-27	100/18800	0.00901634	0.0704485	0.0435589	LDHA/PGK1	2
GO:0099565	BP	GO:0099565	chemical synaptic transmission, postsynaptic	2022-02-27	101/18800	0.00919039	0.0712765	0.0440709	SNCA/GLRB	2
GO:0016050	BP	GO:0016050	vesicle organization	2022-03-27	306/18800	0.00935399	0.072012	0.0445256	SNCA/STXBP1/SYT1	3
GO:0009135	BP	GO:0009135	purine nucleoside diphosphate metabolic process	2022-02-27	103/18800	0.009543	0.0724023	0.0447669	LDHA/PGK1	2
GO:0009179	BP	GO:0009179	purine ribonucleoside diphosphate metabolic process	2022-02-27	103/18800	0.009543	0.0724023	0.0447669	LDHA/PGK1	2
GO:0006576	BP	GO:0006576	cellular biogenic amine metabolic process	2022-02-27	105/18800	0.0099016	0.0738255	0.0456469	SNCA/HPRT1	2
GO:1901214	BP	GO:1901214	regulation of neuron death	2022-03-27	313/18800	0.00994652	0.0738255	0.0456469	SNCA/STXBP1/NEFL	3
GO:0051604	BP	GO:0051604	protein maturation	2022-03-27	314/18800	0.0100329	0.0738255	0.0456469	PGK1/SCG5/ECE1	3
GO:0006090	BP	GO:0006090	pyruvate metabolic process	2022-02-27	106/18800	0.0100831	0.0738255	0.0456469	LDHA/PGK1	2
GO:0007631	BP	GO:0007631	feeding behavior	2022-02-27	106/18800	0.0100831	0.0738255	0.0456469	CCK/GLS	2
GO:0046394	BP	GO:0046394	carboxylic acid biosynthetic process	2022-03-27	316/18800	0.0102071	0.0739313	0.0457123	GLS/GOT1/GAD1	3
GO:0007229	BP	GO:0007229	integrin-mediated signaling pathway	2022-02-27	107/18800	0.0102662	0.0739313	0.0457123	ITGB4/ITGBL1	2
GO:0016053	BP	GO:0016053	organic acid biosynthetic process	2022-03-27	318/18800	0.010383	0.0739313	0.0457123	GLS/GOT1/GAD1	3
GO:0007218	BP	GO:0007218	neuropeptide signaling pathway	2022-02-27	108/18800	0.0104507	0.0739313	0.0457123	SCG5/GLRB	2
GO:0021761	BP	GO:0021761	limbic system development	2022-02-27	108/18800	0.0104507	0.0739313	0.0457123	NEFL/FGF13	2
GO:0002456	BP	GO:0002456	T cell mediated immunity	2022-02-27	112/18800	0.0112034	0.0776815	0.0480311	HPRT1/IL1R1	2
GO:0009185	BP	GO:0009185	ribonucleoside diphosphate metabolic process	2022-02-27	112/18800	0.0112034	0.0776815	0.0480311	LDHA/PGK1	2
GO:0021987	BP	GO:0021987	cerebral cortex development	2022-02-27	112/18800	0.0112034	0.0776815	0.0480311	NEFL/FGF13	2
GO:0018958	BP	GO:0018958	phenol-containing compound metabolic process	2022-02-27	113/18800	0.0113952	0.0784918	0.0485321	SNCA/HPRT1	2
GO:0048545	BP	GO:0048545	response to steroid hormone	2022-03-27	330/18800	0.0114757	0.0785297	0.0485556	PAM/GOT1/NEFL	3
GO:0019751	BP	GO:0019751	polyol metabolic process	2022-02-27	116/18800	0.0119794	0.0808485	0.0499893	SNCA/GOT1	2
GO:0044106	BP	GO:0044106	cellular amine metabolic process	2022-02-27	116/18800	0.0119794	0.0808485	0.0499893	SNCA/HPRT1	2
GO:0010506	BP	GO:0010506	regulation of autophagy	2022-03-27	336/18800	0.0120462	0.0808485	0.0499893	SNCA/ATP6V1E1/ATP6V1D	3
GO:0009308	BP	GO:0009308	amine metabolic process	2022-02-27	121/18800	0.0129818	0.086573	0.0535288	SNCA/HPRT1	2
GO:0031109	BP	GO:0031109	microtubule polymerization or depolymerization	2022-02-27	123/18800	0.0133928	0.0881901	0.0545286	SNCA/FGF13	2
GO:0032355	BP	GO:0032355	response to estradiol	2022-02-27	123/18800	0.0133928	0.0881901	0.0545286	PAM/STXBP1	2
GO:0010038	BP	GO:0010038	response to metal ion	2022-03-27	351/18800	0.0135436	0.0884228	0.0546725	PAM/SNCA/SYT1	3
GO:0070997	BP	GO:0070997	neuron death	2022-03-27	353/18800	0.0137509	0.0884228	0.0546725	SNCA/STXBP1/NEFL	3
GO:0006887	BP	GO:0006887	exocytosis	2022-03-27	357/18800	0.0141711	0.0884228	0.0546725	SNCA/STXBP1/SYT1	3
GO:0009113	BP	GO:0009113	purine nucleobase biosynthetic process	2022-01-27	10/18800	0.0142726	0.0884228	0.0546725	HPRT1	1
GO:0009128	BP	GO:0009128	purine nucleoside monophosphate catabolic process	2022-01-27	10/18800	0.0142726	0.0884228	0.0546725	HPRT1	1
GO:0009169	BP	GO:0009169	purine ribonucleoside monophosphate catabolic process	2022-01-27	10/18800	0.0142726	0.0884228	0.0546725	HPRT1	1
GO:0032261	BP	GO:0032261	purine nucleotide salvage	2022-01-27	10/18800	0.0142726	0.0884228	0.0546725	HPRT1	1
GO:0035878	BP	GO:0035878	nail development	2022-01-27	10/18800	0.0142726	0.0884228	0.0546725	ITGB4	1
GO:0060439	BP	GO:0060439	trachea morphogenesis	2022-01-27	10/18800	0.0142726	0.0884228	0.0546725	MAP2K1	1
GO:2000659	BP	GO:2000659	regulation of interleukin-1-mediated signaling pathway	2022-01-27	10/18800	0.0142726	0.0884228	0.0546725	IL1R1	1
GO:0050767	BP	GO:0050767	regulation of neurogenesis	2022-03-27	361/18800	0.0145987	0.0899106	0.0555925	MAP2K1/NEFL/FGF13	3
GO:0009132	BP	GO:0009132	nucleoside diphosphate metabolic process	2022-02-27	130/18800	0.0148753	0.0910787	0.0563147	LDHA/PGK1	2
GO:0060078	BP	GO:0060078	regulation of postsynaptic membrane potential	2022-02-27	131/18800	0.0150927	0.0914012	0.0565141	SNCA/GLRB	2
GO:0006188	BP	GO:0006188	IMP biosynthetic process	2022-01-27	11/18800	0.0156891	0.0914012	0.0565141	HPRT1	1
GO:0042447	BP	GO:0042447	hormone catabolic process	2022-01-27	11/18800	0.0156891	0.0914012	0.0565141	ECE1	1
GO:0042762	BP	GO:0042762	regulation of sulfur metabolic process	2022-01-27	11/18800	0.0156891	0.0914012	0.0565141	SNCA	1
GO:0043589	BP	GO:0043589	skin morphogenesis	2022-01-27	11/18800	0.0156891	0.0914012	0.0565141	ITGB4	1
GO:0051610	BP	GO:0051610	serotonin uptake	2022-01-27	11/18800	0.0156891	0.0914012	0.0565141	SNCA	1
GO:0071872	BP	GO:0071872	cellular response to epinephrine stimulus	2022-01-27	11/18800	0.0156891	0.0914012	0.0565141	SNCA	1
GO:1901856	BP	GO:1901856	negative regulation of cellular respiration	2022-01-27	11/18800	0.0156891	0.0914012	0.0565141	SNCA	1
GO:0030534	BP	GO:0030534	adult behavior	2022-02-27	136/18800	0.0162001	0.0914012	0.0565141	SNCA/GLRB	2
GO:0044282	BP	GO:0044282	small molecule catabolic process	2022-03-27	376/18800	0.0162674	0.0914012	0.0565141	GLS/GOT1/GAD1	3
GO:0001967	BP	GO:0001967	suckling behavior	2022-01-27	12/18800	0.0171035	0.0914012	0.0565141	GLS	1
GO:0010642	BP	GO:0010642	negative regulation of platelet-derived growth factor receptor signaling pathway	2022-01-27	12/18800	0.0171035	0.0914012	0.0565141	SNCA	1
GO:0014049	BP	GO:0014049	positive regulation of glutamate secretion	2022-01-27	12/18800	0.0171035	0.0914012	0.0565141	STXBP1	1
GO:0016188	BP	GO:0016188	synaptic vesicle maturation	2022-01-27	12/18800	0.0171035	0.0914012	0.0565141	STXBP1	1
GO:0042416	BP	GO:0042416	dopamine biosynthetic process	2022-01-27	12/18800	0.0171035	0.0914012	0.0565141	SNCA	1
GO:0042451	BP	GO:0042451	purine nucleoside biosynthetic process	2022-01-27	12/18800	0.0171035	0.0914012	0.0565141	HPRT1	1
GO:0042455	BP	GO:0042455	ribonucleoside biosynthetic process	2022-01-27	12/18800	0.0171035	0.0914012	0.0565141	HPRT1	1
GO:0046129	BP	GO:0046129	purine ribonucleoside biosynthetic process	2022-01-27	12/18800	0.0171035	0.0914012	0.0565141	HPRT1	1
GO:0051583	BP	GO:0051583	dopamine uptake involved in synaptic transmission	2022-01-27	12/18800	0.0171035	0.0914012	0.0565141	SNCA	1
GO:0051934	BP	GO:0051934	catecholamine uptake involved in synaptic transmission	2022-01-27	12/18800	0.0171035	0.0914012	0.0565141	SNCA	1
GO:0070493	BP	GO:0070493	thrombin-activated receptor signaling pathway	2022-01-27	12/18800	0.0171035	0.0914012	0.0565141	SNCA	1
GO:0099188	BP	GO:0099188	postsynaptic cytoskeleton organization	2022-01-27	12/18800	0.0171035	0.0914012	0.0565141	NEFL	1
GO:1903800	BP	GO:1903800	positive regulation of production of miRNAs involved in gene silencing by miRNA	2022-01-27	12/18800	0.0171035	0.0914012	0.0565141	MAP2K1	1
GO:0034341	BP	GO:0034341	response to interferon-gamma	2022-02-27	140/18800	0.0171104	0.0914012	0.0565141	SNCA/STXBP1	2
GO:1903305	BP	GO:1903305	regulation of regulated secretory pathway	2022-02-27	140/18800	0.0171104	0.0914012	0.0565141	STXBP1/SYT1	2
GO:0070555	BP	GO:0070555	response to interleukin-1	2022-02-27	141/18800	0.0173414	0.0921647	0.0569862	SNCA/IL1R1	2
GO:0032147	BP	GO:0032147	activation of protein kinase activity	2022-02-27	142/18800	0.0175737	0.0925132	0.0572016	MAP2K1/FGF13	2
GO:0001508	BP	GO:0001508	action potential	2022-02-27	143/18800	0.0178073	0.0925132	0.0572016	SCN3A/FGF13	2
GO:0046165	BP	GO:0046165	alcohol biosynthetic process	2022-02-27	143/18800	0.0178073	0.0925132	0.0572016	SNCA/GOT1	2
GO:0006865	BP	GO:0006865	amino acid transport	2022-02-27	145/18800	0.0182786	0.0925132	0.0572016	SNCA/STXBP1	2
GO:0031333	BP	GO:0031333	negative regulation of protein-containing complex assembly	2022-02-27	145/18800	0.0182786	0.0925132	0.0572016	SNCA/STXBP1	2
GO:0050727	BP	GO:0050727	regulation of inflammatory response	2022-03-27	394/18800	0.0184071	0.0925132	0.0572016	SNCA/ACP5/IL1R1	3
GO:0002087	BP	GO:0002087	regulation of respiratory gaseous exchange by nervous system process	2022-01-27	13/18800	0.018516	0.0925132	0.0572016	GLS	1
GO:0005513	BP	GO:0005513	detection of calcium ion	2022-01-27	13/18800	0.018516	0.0925132	0.0572016	SYT1	1
GO:0032536	BP	GO:0032536	regulation of cell projection size	2022-01-27	13/18800	0.018516	0.0925132	0.0572016	NEFL	1
GO:0033605	BP	GO:0033605	positive regulation of catecholamine secretion	2022-01-27	13/18800	0.018516	0.0925132	0.0572016	SYT1	1
GO:0098814	BP	GO:0098814	spontaneous synaptic transmission	2022-01-27	13/18800	0.018516	0.0925132	0.0572016	SYT1	1
GO:0045860	BP	GO:0045860	positive regulation of protein kinase activity	2022-03-27	396/18800	0.0186542	0.0925132	0.0572016	SNCA/MAP2K1/FGF13	3
GO:2000377	BP	GO:2000377	regulation of reactive oxygen species metabolic process	2022-02-27	147/18800	0.0187551	0.0925132	0.0572016	SNCA/ACP5	2
GO:0051656	BP	GO:0051656	establishment of organelle localization	2022-03-27	404/18800	0.019661	0.0925132	0.0572016	SNCA/STXBP1/NEFL	3
GO:0006167	BP	GO:0006167	AMP biosynthetic process	2022-01-27	14/18800	0.0199266	0.0925132	0.0572016	HPRT1	1
GO:0006177	BP	GO:0006177	GMP biosynthetic process	2022-01-27	14/18800	0.0199266	0.0925132	0.0572016	HPRT1	1
GO:0009158	BP	GO:0009158	ribonucleoside monophosphate catabolic process	2022-01-27	14/18800	0.0199266	0.0925132	0.0572016	HPRT1	1
GO:0031115	BP	GO:0031115	negative regulation of microtubule polymerization	2022-01-27	14/18800	0.0199266	0.0925132	0.0572016	SNCA	1
GO:0042136	BP	GO:0042136	neurotransmitter biosynthetic process	2022-01-27	14/18800	0.0199266	0.0925132	0.0572016	GAD1	1
GO:0043101	BP	GO:0043101	purine-containing compound salvage	2022-01-27	14/18800	0.0199266	0.0925132	0.0572016	HPRT1	1
GO:0051589	BP	GO:0051589	negative regulation of neurotransmitter transport	2022-01-27	14/18800	0.0199266	0.0925132	0.0572016	SNCA	1
GO:0055057	BP	GO:0055057	neuroblast division	2022-01-27	14/18800	0.0199266	0.0925132	0.0572016	FGF13	1
GO:0060732	BP	GO:0060732	positive regulation of inositol phosphate biosynthetic process	2022-01-27	14/18800	0.0199266	0.0925132	0.0572016	SNCA	1
GO:0071871	BP	GO:0071871	response to epinephrine	2022-01-27	14/18800	0.0199266	0.0925132	0.0572016	SNCA	1
GO:0072578	BP	GO:0072578	neurotransmitter-gated ion channel clustering	2022-01-27	14/18800	0.0199266	0.0925132	0.0572016	GLRB	1
GO:0072672	BP	GO:0072672	neutrophil extravasation	2022-01-27	14/18800	0.0199266	0.0925132	0.0572016	IL1R1	1
GO:0016052	BP	GO:0016052	carbohydrate catabolic process	2022-02-27	152/18800	0.0199694	0.0925132	0.0572016	LDHA/PGK1	2
GO:0050905	BP	GO:0050905	neuromuscular process	2022-02-27	152/18800	0.0199694	0.0925132	0.0572016	NEFL/GLRB	2
GO:0070507	BP	GO:0070507	regulation of microtubule cytoskeleton organization	2022-02-27	152/18800	0.0199694	0.0925132	0.0572016	SNCA/FGF13	2
GO:0007338	BP	GO:0007338	single fertilization	2022-02-27	155/18800	0.0207135	0.0948586	0.0586518	STXBP1/GLRB	2
GO:0033008	BP	GO:0033008	positive regulation of mast cell activation involved in immune response	2022-01-27	15/18800	0.0213352	0.0948586	0.0586518	STXBP1	1
GO:0043306	BP	GO:0043306	positive regulation of mast cell degranulation	2022-01-27	15/18800	0.0213352	0.0948586	0.0586518	STXBP1	1
GO:0048308	BP	GO:0048308	organelle inheritance	2022-01-27	15/18800	0.0213352	0.0948586	0.0586518	MAP2K1	1
GO:0048313	BP	GO:0048313	Golgi inheritance	2022-01-27	15/18800	0.0213352	0.0948586	0.0586518	MAP2K1	1
GO:1902287	BP	GO:1902287	semaphorin-plexin signaling pathway involved in axon guidance	2022-01-27	15/18800	0.0213352	0.0948586	0.0586518	ECE1	1
GO:0016241	BP	GO:0016241	regulation of macroautophagy	2022-02-27	158/18800	0.0214692	0.0948586	0.0586518	ATP6V1E1/ATP6V1D	2
GO:0034329	BP	GO:0034329	cell junction assembly	2022-03-27	420/18800	0.0217645	0.0948586	0.0586518	SNCA/ITGB4/FGF13	3
GO:0006089	BP	GO:0006089	lactate metabolic process	2022-01-27	16/18800	0.0227418	0.0948586	0.0586518	LDHA	1
GO:0009163	BP	GO:0009163	nucleoside biosynthetic process	2022-01-27	16/18800	0.0227418	0.0948586	0.0586518	HPRT1	1
GO:0010919	BP	GO:0010919	regulation of inositol phosphate biosynthetic process	2022-01-27	16/18800	0.0227418	0.0948586	0.0586518	SNCA	1
GO:0034404	BP	GO:0034404	nucleobase-containing small molecule biosynthetic process	2022-01-27	16/18800	0.0227418	0.0948586	0.0586518	HPRT1	1
GO:0035067	BP	GO:0035067	negative regulation of histone acetylation	2022-01-27	16/18800	0.0227418	0.0948586	0.0586518	SNCA	1
GO:0035641	BP	GO:0035641	locomotory exploration behavior	2022-01-27	16/18800	0.0227418	0.0948586	0.0586518	GAD1	1
GO:0044065	BP	GO:0044065	regulation of respiratory system process	2022-01-27	16/18800	0.0227418	0.0948586	0.0586518	GLS	1
GO:0061684	BP	GO:0061684	chaperone-mediated autophagy	2022-01-27	16/18800	0.0227418	0.0948586	0.0586518	SNCA	1
GO:1902285	BP	GO:1902285	semaphorin-plexin signaling pathway involved in neuron projection guidance	2022-01-27	16/18800	0.0227418	0.0948586	0.0586518	ECE1	1
GO:1904862	BP	GO:1904862	inhibitory synapse assembly	2022-01-27	16/18800	0.0227418	0.0948586	0.0586518	FGF13	1
GO:0099173	BP	GO:0099173	postsynapse organization	2022-02-27	163/18800	0.022754	0.0948586	0.0586518	NEFL/GLRB	2
GO:0050804	BP	GO:0050804	modulation of chemical synaptic transmission	2022-03-27	429/18800	0.0230003	0.0948586	0.0586518	SNCA/STXBP1/SYT1	3
GO:0099177	BP	GO:0099177	regulation of trans-synaptic signaling	2022-03-27	430/18800	0.02314	0.0948586	0.0586518	SNCA/STXBP1/SYT1	3
GO:0051494	BP	GO:0051494	negative regulation of cytoskeleton organization	2022-02-27	165/18800	0.0232768	0.0948586	0.0586518	SNCA/FGF13	2
GO:0010975	BP	GO:0010975	regulation of neuron projection development	2022-03-27	431/18800	0.0232801	0.0948586	0.0586518	MAP2K1/NEFL/FGF13	3
GO:0006103	BP	GO:0006103	2-oxoglutarate metabolic process	2022-01-27	17/18800	0.0241465	0.0948586	0.0586518	GOT1	1
GO:0009084	BP	GO:0009084	glutamine family amino acid biosynthetic process	2022-01-27	17/18800	0.0241465	0.0948586	0.0586518	GLS	1
GO:0009404	BP	GO:0009404	toxin metabolic process	2022-01-27	17/18800	0.0241465	0.0948586	0.0586518	PAM	1
GO:0045019	BP	GO:0045019	negative regulation of nitric oxide biosynthetic process	2022-01-27	17/18800	0.0241465	0.0948586	0.0586518	ACP5	1
GO:0051412	BP	GO:0051412	response to corticosterone	2022-01-27	17/18800	0.0241465	0.0948586	0.0586518	NEFL	1
GO:0051580	BP	GO:0051580	regulation of neurotransmitter uptake	2022-01-27	17/18800	0.0241465	0.0948586	0.0586518	SNCA	1
GO:0055089	BP	GO:0055089	fatty acid homeostasis	2022-01-27	17/18800	0.0241465	0.0948586	0.0586518	GOT1	1
GO:0061450	BP	GO:0061450	trophoblast cell migration	2022-01-27	17/18800	0.0241465	0.0948586	0.0586518	ITGB4	1
GO:0090494	BP	GO:0090494	dopamine uptake	2022-01-27	17/18800	0.0241465	0.0948586	0.0586518	SNCA	1
GO:1903358	BP	GO:1903358	regulation of Golgi organization	2022-01-27	17/18800	0.0241465	0.0948586	0.0586518	MAP2K1	1
GO:1904406	BP	GO:1904406	negative regulation of nitric oxide metabolic process	2022-01-27	17/18800	0.0241465	0.0948586	0.0586518	ACP5	1
GO:0021543	BP	GO:0021543	pallium development	2022-02-27	169/18800	0.0243371	0.0948586	0.0586518	NEFL/FGF13	2
GO:0021953	BP	GO:0021953	central nervous system neuron differentiation	2022-02-27	169/18800	0.0243371	0.0948586	0.0586518	HPRT1/SATB2	2
GO:1902904	BP	GO:1902904	negative regulation of supramolecular fiber organization	2022-02-27	169/18800	0.0243371	0.0948586	0.0586518	SNCA/FGF13	2
GO:0051960	BP	GO:0051960	regulation of nervous system development	2022-03-27	440/18800	0.0245625	0.0948586	0.0586518	MAP2K1/NEFL/FGF13	3
GO:0009152	BP	GO:0009152	purine ribonucleotide biosynthetic process	2022-02-27	170/18800	0.0246052	0.0948586	0.0586518	SNCA/HPRT1	2
GO:0002076	BP	GO:0002076	osteoblast development	2022-01-27	18/18800	0.0255493	0.0948586	0.0586518	SATB2	1
GO:0002693	BP	GO:0002693	positive regulation of cellular extravasation	2022-01-27	18/18800	0.0255493	0.0948586	0.0586518	IL1R1	1
GO:0002827	BP	GO:0002827	positive regulation of T-helper 1 type immune response	2022-01-27	18/18800	0.0255493	0.0948586	0.0586518	IL1R1	1
GO:0007625	BP	GO:0007625	grooming behavior	2022-01-27	18/18800	0.0255493	0.0948586	0.0586518	HPRT1	1
GO:0008356	BP	GO:0008356	asymmetric cell division	2022-01-27	18/18800	0.0255493	0.0948586	0.0586518	FGF13	1
GO:0009068	BP	GO:0009068	aspartate family amino acid catabolic process	2022-01-27	18/18800	0.0255493	0.0948586	0.0586518	GOT1	1
GO:0009125	BP	GO:0009125	nucleoside monophosphate catabolic process	2022-01-27	18/18800	0.0255493	0.0948586	0.0586518	HPRT1	1
GO:0019896	BP	GO:0019896	axonal transport of mitochondrion	2022-01-27	18/18800	0.0255493	0.0948586	0.0586518	NEFL	1
GO:0021756	BP	GO:0021756	striatum development	2022-01-27	18/18800	0.0255493	0.0948586	0.0586518	HPRT1	1
GO:0032026	BP	GO:0032026	response to magnesium ion	2022-01-27	18/18800	0.0255493	0.0948586	0.0586518	SNCA	1
GO:0032769	BP	GO:0032769	negative regulation of monooxygenase activity	2022-01-27	18/18800	0.0255493	0.0948586	0.0586518	SNCA	1
GO:0043173	BP	GO:0043173	nucleotide salvage	2022-01-27	18/18800	0.0255493	0.0948586	0.0586518	HPRT1	1
GO:0046040	BP	GO:0046040	IMP metabolic process	2022-01-27	18/18800	0.0255493	0.0948586	0.0586518	HPRT1	1
GO:0046112	BP	GO:0046112	nucleobase biosynthetic process	2022-01-27	18/18800	0.0255493	0.0948586	0.0586518	HPRT1	1
GO:0060438	BP	GO:0060438	trachea development	2022-01-27	18/18800	0.0255493	0.0948586	0.0586518	MAP2K1	1
GO:0090493	BP	GO:0090493	catecholamine uptake	2022-01-27	18/18800	0.0255493	0.0948586	0.0586518	SNCA	1
GO:2000641	BP	GO:2000641	regulation of early endosome to late endosome transport	2022-01-27	18/18800	0.0255493	0.0948586	0.0586518	MAP2K1	1
GO:0048568	BP	GO:0048568	embryonic organ development	2022-03-27	449/18800	0.0258829	0.0957574	0.0592076	MAP2K1/SATB2/ECE1	3
GO:0035725	BP	GO:0035725	sodium ion transmembrane transport	2022-02-27	177/18800	0.0265165	0.0966328	0.0597488	SCN3A/FGF13	2
GO:0006071	BP	GO:0006071	glycerol metabolic process	2022-01-27	19/18800	0.0269501	0.0966328	0.0597488	GOT1	1
GO:0006144	BP	GO:0006144	purine nucleobase metabolic process	2022-01-27	19/18800	0.0269501	0.0966328	0.0597488	HPRT1	1
GO:0006837	BP	GO:0006837	serotonin transport	2022-01-27	19/18800	0.0269501	0.0966328	0.0597488	SNCA	1
GO:0032695	BP	GO:0032695	negative regulation of interleukin-12 production	2022-01-27	19/18800	0.0269501	0.0966328	0.0597488	ACP5	1
GO:0035743	BP	GO:0035743	CD4-positive, alpha-beta T cell cytokine production	2022-01-27	19/18800	0.0269501	0.0966328	0.0597488	IL1R1	1
GO:0048670	BP	GO:0048670	regulation of collateral sprouting	2022-01-27	19/18800	0.0269501	0.0966328	0.0597488	FGF13	1
GO:0060004	BP	GO:0060004	reflex	2022-01-27	19/18800	0.0269501	0.0966328	0.0597488	GLRB	1
GO:2000757	BP	GO:2000757	negative regulation of peptidyl-lysine acetylation	2022-01-27	19/18800	0.0269501	0.0966328	0.0597488	SNCA	1
GO:0002443	BP	GO:0002443	leukocyte mediated immunity	2022-03-27	457/18800	0.0270885	0.0967974	0.0598506	HPRT1/STXBP1/IL1R1	3
GO:0007416	BP	GO:0007416	synapse assembly	2022-02-27	180/18800	0.0273536	0.0974124	0.0602308	SNCA/FGF13	2
GO:0009168	BP	GO:0009168	purine ribonucleoside monophosphate biosynthetic process	2022-01-27	20/18800	0.028349	0.0986093	0.0609709	HPRT1	1
GO:0010310	BP	GO:0010310	regulation of hydrogen peroxide metabolic process	2022-01-27	20/18800	0.028349	0.0986093	0.0609709	SNCA	1
GO:0042053	BP	GO:0042053	regulation of dopamine metabolic process	2022-01-27	20/18800	0.028349	0.0986093	0.0609709	HPRT1	1
GO:0042069	BP	GO:0042069	regulation of catecholamine metabolic process	2022-01-27	20/18800	0.028349	0.0986093	0.0609709	HPRT1	1
GO:1901659	BP	GO:1901659	glycosyl compound biosynthetic process	2022-01-27	20/18800	0.028349	0.0986093	0.0609709	HPRT1	1
GO:1902074	BP	GO:1902074	response to salt	2022-01-27	20/18800	0.028349	0.0986093	0.0609709	NEFL	1
GO:1903421	BP	GO:1903421	regulation of synaptic vesicle recycling	2022-01-27	20/18800	0.028349	0.0986093	0.0609709	SNCA	1
GO:0009260	BP	GO:0009260	ribonucleotide biosynthetic process	2022-02-27	184/18800	0.0284864	0.0987592	0.0610636	SNCA/HPRT1	2
GO:0007565	BP	GO:0007565	female pregnancy	2022-02-27	185/18800	0.0287726	0.099422	0.0614734	PAM/ITGB4	2
GO:0009060	BP	GO:0009060	aerobic respiration	2022-02-27	187/18800	0.0293483	0.100141	0.0619183	SNCA/MDH1	2
GO:0051260	BP	GO:0051260	protein homooligomerization	2022-02-27	187/18800	0.0293483	0.100141	0.0619183	HPRT1/GLS	2
GO:0031099	BP	GO:0031099	regeneration	2022-02-27	188/18800	0.029638	0.100141	0.0619183	MAP2K1/NEFL	2
GO:0008090	BP	GO:0008090	retrograde axonal transport	2022-01-27	21/18800	0.0297459	0.100141	0.0619183	NEFL	1
GO:0009067	BP	GO:0009067	aspartate family amino acid biosynthetic process	2022-01-27	21/18800	0.0297459	0.100141	0.0619183	GOT1	1
GO:0019400	BP	GO:0019400	alditol metabolic process	2022-01-27	21/18800	0.0297459	0.100141	0.0619183	GOT1	1
GO:0033005	BP	GO:0033005	positive regulation of mast cell activation	2022-01-27	21/18800	0.0297459	0.100141	0.0619183	STXBP1	1
GO:0043576	BP	GO:0043576	regulation of respiratory gaseous exchange	2022-01-27	21/18800	0.0297459	0.100141	0.0619183	GLS	1
GO:0033674	BP	GO:0033674	positive regulation of kinase activity	2022-03-27	476/18800	0.0300721	0.100593	0.0621973	SNCA/MAP2K1/FGF13	3
GO:0034765	BP	GO:0034765	regulation of ion transmembrane transport	2022-03-27	476/18800	0.0300721	0.100593	0.0621973	SNCA/SCN3A/FGF13	3
GO:0046390	BP	GO:0046390	ribose phosphate biosynthetic process	2022-02-27	191/18800	0.0305138	0.100943	0.0624138	SNCA/HPRT1	2
GO:0071248	BP	GO:0071248	cellular response to metal ion	2022-02-27	191/18800	0.0305138	0.100943	0.0624138	SNCA/SYT1	2
GO:0006164	BP	GO:0006164	purine nucleotide biosynthetic process	2022-02-27	192/18800	0.0308081	0.100943	0.0624138	SNCA/HPRT1	2
GO:0009127	BP	GO:0009127	purine nucleoside monophosphate biosynthetic process	2022-01-27	22/18800	0.031141	0.100943	0.0624138	HPRT1	1
GO:0009713	BP	GO:0009713	catechol-containing compound biosynthetic process	2022-01-27	22/18800	0.031141	0.100943	0.0624138	SNCA	1
GO:0015874	BP	GO:0015874	norepinephrine transport	2022-01-27	22/18800	0.031141	0.100943	0.0624138	SNCA	1
GO:0032288	BP	GO:0032288	myelin assembly	2022-01-27	22/18800	0.031141	0.100943	0.0624138	ITGB4	1
GO:0032928	BP	GO:0032928	regulation of superoxide anion generation	2022-01-27	22/18800	0.031141	0.100943	0.0624138	ACP5	1
GO:0042423	BP	GO:0042423	catecholamine biosynthetic process	2022-01-27	22/18800	0.031141	0.100943	0.0624138	SNCA	1
GO:1903798	BP	GO:1903798	regulation of production of miRNAs involved in gene silencing by miRNA	2022-01-27	22/18800	0.031141	0.100943	0.0624138	MAP2K1	1
GO:0090066	BP	GO:0090066	regulation of anatomical structure size	2022-03-27	487/18800	0.0318768	0.102491	0.063371	ECE1/NEFL/FGF13	3
GO:0009566	BP	GO:0009566	fertilization	2022-02-27	196/18800	0.0319964	0.102491	0.063371	STXBP1/GLRB	2
GO:0010640	BP	GO:0010640	regulation of platelet-derived growth factor receptor signaling pathway	2022-01-27	23/18800	0.032534	0.102491	0.063371	SNCA	1
GO:0046128	BP	GO:0046128	purine ribonucleoside metabolic process	2022-01-27	23/18800	0.032534	0.102491	0.063371	HPRT1	1
GO:0048169	BP	GO:0048169	regulation of long-term neuronal synaptic plasticity	2022-01-27	23/18800	0.032534	0.102491	0.063371	SNCA	1
GO:0051957	BP	GO:0051957	positive regulation of amino acid transport	2022-01-27	23/18800	0.032534	0.102491	0.063371	STXBP1	1
GO:0070920	BP	GO:0070920	regulation of production of small RNA involved in gene silencing by RNA	2022-01-27	23/18800	0.032534	0.102491	0.063371	MAP2K1	1
GO:1901984	BP	GO:1901984	negative regulation of protein acetylation	2022-01-27	23/18800	0.032534	0.102491	0.063371	SNCA	1
GO:1903861	BP	GO:1903861	positive regulation of dendrite extension	2022-01-27	23/18800	0.032534	0.102491	0.063371	SYT1	1
GO:0048167	BP	GO:0048167	regulation of synaptic plasticity	2022-02-27	198/18800	0.0325974	0.102491	0.063371	SNCA/STXBP1	2
GO:0072522	BP	GO:0072522	purine-containing compound biosynthetic process	2022-02-27	202/18800	0.0338128	0.10447	0.0645944	SNCA/HPRT1	2
GO:0001964	BP	GO:0001964	startle response	2022-01-27	24/18800	0.0339252	0.10447	0.0645944	GLRB	1
GO:0002082	BP	GO:0002082	regulation of oxidative phosphorylation	2022-01-27	24/18800	0.0339252	0.10447	0.0645944	SNCA	1
GO:0006541	BP	GO:0006541	glutamine metabolic process	2022-01-27	24/18800	0.0339252	0.10447	0.0645944	GLS	1
GO:0007274	BP	GO:0007274	neuromuscular synaptic transmission	2022-01-27	24/18800	0.0339252	0.10447	0.0645944	STXBP1	1
GO:0021544	BP	GO:0021544	subpallium development	2022-01-27	24/18800	0.0339252	0.10447	0.0645944	HPRT1	1
GO:2000637	BP	GO:2000637	positive regulation of miRNA-mediated gene silencing	2022-01-27	24/18800	0.0339252	0.10447	0.0645944	MAP2K1	1
GO:0060284	BP	GO:0060284	regulation of cell development	2022-03-27	500/18800	0.0340825	0.104646	0.0647036	MAP2K1/NEFL/FGF13	3
GO:0044703	BP	GO:0044703	multi-organism reproductive process	2022-02-27	205/18800	0.034736	0.105641	0.0653184	PAM/ITGB4	2
GO:0021697	BP	GO:0021697	cerebellar cortex formation	2022-01-27	25/18800	0.0353144	0.105641	0.0653184	MAP2K1	1
GO:0031639	BP	GO:0031639	plasminogen activation	2022-01-27	25/18800	0.0353144	0.105641	0.0653184	PGK1	1
GO:0043302	BP	GO:0043302	positive regulation of leukocyte degranulation	2022-01-27	25/18800	0.0353144	0.105641	0.0653184	STXBP1	1
GO:0046033	BP	GO:0046033	AMP metabolic process	2022-01-27	25/18800	0.0353144	0.105641	0.0653184	HPRT1	1
GO:0048668	BP	GO:0048668	collateral sprouting	2022-01-27	25/18800	0.0353144	0.105641	0.0653184	FGF13	1
GO:0060074	BP	GO:0060074	synapse maturation	2022-01-27	25/18800	0.0353144	0.105641	0.0653184	NEFL	1
GO:0060148	BP	GO:0060148	positive regulation of post-transcriptional gene silencing	2022-01-27	25/18800	0.0353144	0.105641	0.0653184	MAP2K1	1
GO:1900370	BP	GO:1900370	positive regulation of post-transcriptional gene silencing by RNA	2022-01-27	25/18800	0.0353144	0.105641	0.0653184	MAP2K1	1
GO:0071902	BP	GO:0071902	positive regulation of protein serine/threonine kinase activity	2022-02-27	208/18800	0.035669	0.106397	0.0657863	SNCA/MAP2K1	2
GO:0002726	BP	GO:0002726	positive regulation of T cell cytokine production	2022-01-27	26/18800	0.0367017	0.107038	0.0661825	IL1R1	1
GO:0021895	BP	GO:0021895	cerebral cortex neuron differentiation	2022-01-27	26/18800	0.0367017	0.107038	0.0661825	HPRT1	1
GO:0030878	BP	GO:0030878	thyroid gland development	2022-01-27	26/18800	0.0367017	0.107038	0.0661825	MAP2K1	1
GO:0034643	BP	GO:0034643	establishment of mitochondrion localization, microtubule-mediated	2022-01-27	26/18800	0.0367017	0.107038	0.0661825	NEFL	1
GO:0046037	BP	GO:0046037	GMP metabolic process	2022-01-27	26/18800	0.0367017	0.107038	0.0661825	HPRT1	1
GO:0047497	BP	GO:0047497	mitochondrion transport along microtubule	2022-01-27	26/18800	0.0367017	0.107038	0.0661825	NEFL	1
GO:0060384	BP	GO:0060384	innervation	2022-01-27	26/18800	0.0367017	0.107038	0.0661825	ECE1	1
GO:1903859	BP	GO:1903859	regulation of dendrite extension	2022-01-27	26/18800	0.0367017	0.107038	0.0661825	SYT1	1
GO:0044706	BP	GO:0044706	multi-multicellular organism process	2022-02-27	213/18800	0.0372457	0.108323	0.066977	PAM/ITGB4	2
GO:0001963	BP	GO:0001963	synaptic transmission, dopaminergic	2022-01-27	27/18800	0.0380871	0.108657	0.0671836	SNCA	1
GO:0007026	BP	GO:0007026	negative regulation of microtubule depolymerization	2022-01-27	27/18800	0.0380871	0.108657	0.0671836	FGF13	1
GO:0035640	BP	GO:0035640	exploration behavior	2022-01-27	27/18800	0.0380871	0.108657	0.0671836	GAD1	1
GO:0051291	BP	GO:0051291	protein heterooligomerization	2022-01-27	27/18800	0.0380871	0.108657	0.0671836	SYT1	1
GO:0051953	BP	GO:0051953	negative regulation of amine transport	2022-01-27	27/18800	0.0380871	0.108657	0.0671836	SNCA	1
GO:0071280	BP	GO:0071280	cellular response to copper ion	2022-01-27	27/18800	0.0380871	0.108657	0.0671836	SNCA	1
GO:1902932	BP	GO:1902932	positive regulation of alcohol biosynthetic process	2022-01-27	27/18800	0.0380871	0.108657	0.0671836	SNCA	1
GO:0010001	BP	GO:0010001	glial cell differentiation	2022-02-27	218/18800	0.0388492	0.110202	0.0681386	MAP2K1/ITGB4	2
GO:0022011	BP	GO:0022011	myelination in peripheral nervous system	2022-01-27	28/18800	0.0394705	0.110202	0.0681386	ITGB4	1
GO:0032292	BP	GO:0032292	peripheral nervous system axon ensheathment	2022-01-27	28/18800	0.0394705	0.110202	0.0681386	ITGB4	1
GO:0032958	BP	GO:0032958	inositol phosphate biosynthetic process	2022-01-27	28/18800	0.0394705	0.110202	0.0681386	SNCA	1
GO:0042133	BP	GO:0042133	neurotransmitter metabolic process	2022-01-27	28/18800	0.0394705	0.110202	0.0681386	GAD1	1
GO:0042278	BP	GO:0042278	purine nucleoside metabolic process	2022-01-27	28/18800	0.0394705	0.110202	0.0681386	HPRT1	1
GO:0098901	BP	GO:0098901	regulation of cardiac muscle cell action potential	2022-01-27	28/18800	0.0394705	0.110202	0.0681386	FGF13	1
GO:1903649	BP	GO:1903649	regulation of cytoplasmic transport	2022-01-27	28/18800	0.0394705	0.110202	0.0681386	MAP2K1	1
GO:0071241	BP	GO:0071241	cellular response to inorganic substance	2022-02-27	221/18800	0.0398239	0.110893	0.0685658	SNCA/SYT1	2
GO:0050769	BP	GO:0050769	positive regulation of neurogenesis	2022-02-27	222/18800	0.0401509	0.111507	0.0689454	MAP2K1/NEFL	2
GO:0002825	BP	GO:0002825	regulation of T-helper 1 type immune response	2022-01-27	29/18800	0.0408521	0.111969	0.0692313	IL1R1	1
GO:0048679	BP	GO:0048679	regulation of axon regeneration	2022-01-27	29/18800	0.0408521	0.111969	0.0692313	MAP2K1	1
GO:0051654	BP	GO:0051654	establishment of mitochondrion localization	2022-01-27	29/18800	0.0408521	0.111969	0.0692313	NEFL	1
GO:0051968	BP	GO:0051968	positive regulation of synaptic transmission, glutamatergic	2022-01-27	29/18800	0.0408521	0.111969	0.0692313	STXBP1	1
GO:0060037	BP	GO:0060037	pharyngeal system development	2022-01-27	29/18800	0.0408521	0.111969	0.0692313	ECE1	1
GO:0048588	BP	GO:0048588	developmental cell growth	2022-02-27	227/18800	0.0418014	0.112797	0.0697435	SYT1/FGF13	2
GO:0048705	BP	GO:0048705	skeletal system morphogenesis	2022-02-27	228/18800	0.0421345	0.112797	0.0697435	ACP5/SATB2	2
GO:0001975	BP	GO:0001975	response to amphetamine	2022-01-27	30/18800	0.0422317	0.112797	0.0697435	HPRT1	1
GO:0006734	BP	GO:0006734	NADH metabolic process	2022-01-27	30/18800	0.0422317	0.112797	0.0697435	MDH1	1
GO:0007628	BP	GO:0007628	adult walking behavior	2022-01-27	30/18800	0.0422317	0.112797	0.0697435	GLRB	1
GO:0042744	BP	GO:0042744	hydrogen peroxide catabolic process	2022-01-27	30/18800	0.0422317	0.112797	0.0697435	SNCA	1
GO:0043094	BP	GO:0043094	cellular metabolic compound salvage	2022-01-27	30/18800	0.0422317	0.112797	0.0697435	HPRT1	1
GO:0060292	BP	GO:0060292	long-term synaptic depression	2022-01-27	30/18800	0.0422317	0.112797	0.0697435	STXBP1	1
GO:0070498	BP	GO:0070498	interleukin-1-mediated signaling pathway	2022-01-27	30/18800	0.0422317	0.112797	0.0697435	IL1R1	1
GO:1903579	BP	GO:1903579	negative regulation of ATP metabolic process	2022-01-27	30/18800	0.0422317	0.112797	0.0697435	SNCA	1
GO:0042445	BP	GO:0042445	hormone metabolic process	2022-02-27	230/18800	0.0428039	0.11358	0.0702273	SCG5/ECE1	2
GO:0045333	BP	GO:0045333	cellular respiration	2022-02-27	231/18800	0.0431401	0.11358	0.0702273	SNCA/MDH1	2
GO:0072593	BP	GO:0072593	reactive oxygen species metabolic process	2022-02-27	231/18800	0.0431401	0.11358	0.0702273	SNCA/ACP5	2
GO:0002274	BP	GO:0002274	myeloid leukocyte activation	2022-02-27	232/18800	0.0434773	0.11358	0.0702273	SNCA/STXBP1	2
GO:0006099	BP	GO:0006099	tricarboxylic acid cycle	2022-01-27	31/18800	0.0436094	0.11358	0.0702273	MDH1	1
GO:0010039	BP	GO:0010039	response to iron ion	2022-01-27	31/18800	0.0436094	0.11358	0.0702273	SNCA	1
GO:0014044	BP	GO:0014044	Schwann cell development	2022-01-27	31/18800	0.0436094	0.11358	0.0702273	ITGB4	1
GO:0031114	BP	GO:0031114	regulation of microtubule depolymerization	2022-01-27	31/18800	0.0436094	0.11358	0.0702273	FGF13	1
GO:0043171	BP	GO:0043171	peptide catabolic process	2022-01-27	31/18800	0.0436094	0.11358	0.0702273	ECE1	1
GO:0090659	BP	GO:0090659	walking behavior	2022-01-27	31/18800	0.0436094	0.11358	0.0702273	GLRB	1
GO:0060560	BP	GO:0060560	developmental growth involved in morphogenesis	2022-02-27	234/18800	0.0441548	0.114715	0.070929	SYT1/FGF13	2
GO:0007160	BP	GO:0007160	cell-matrix adhesion	2022-02-27	235/18800	0.044495	0.114877	0.0710293	ITGB4/ITGBL1	2
GO:0002703	BP	GO:0002703	regulation of leukocyte mediated immunity	2022-02-27	236/18800	0.0448362	0.114877	0.0710293	STXBP1/IL1R1	2
GO:0043304	BP	GO:0043304	regulation of mast cell degranulation	2022-01-27	32/18800	0.0449852	0.114877	0.0710293	STXBP1	1
GO:0051385	BP	GO:0051385	response to mineralocorticoid	2022-01-27	32/18800	0.0449852	0.114877	0.0710293	NEFL	1
GO:0060674	BP	GO:0060674	placenta blood vessel development	2022-01-27	32/18800	0.0449852	0.114877	0.0710293	MAP2K1	1
GO:0070570	BP	GO:0070570	regulation of neuron projection regeneration	2022-01-27	32/18800	0.0449852	0.114877	0.0710293	MAP2K1	1
GO:1902624	BP	GO:1902624	positive regulation of neutrophil migration	2022-01-27	32/18800	0.0449852	0.114877	0.0710293	IL1R1	1
GO:0009112	BP	GO:0009112	nucleobase metabolic process	2022-01-27	33/18800	0.0463591	0.117242	0.0724914	HPRT1	1
GO:0046685	BP	GO:0046685	response to arsenic-containing substance	2022-01-27	33/18800	0.0463591	0.117242	0.0724914	NEFL	1
GO:0048333	BP	GO:0048333	mesodermal cell differentiation	2022-01-27	33/18800	0.0463591	0.117242	0.0724914	ITGB4	1
GO:1903715	BP	GO:1903715	regulation of aerobic respiration	2022-01-27	33/18800	0.0463591	0.117242	0.0724914	SNCA	1
GO:1901617	BP	GO:1901617	organic hydroxy compound biosynthetic process	2022-02-27	243/18800	0.0472522	0.117864	0.0728765	SNCA/GOT1	2
GO:0009156	BP	GO:0009156	ribonucleoside monophosphate biosynthetic process	2022-01-27	34/18800	0.0477311	0.117864	0.0728765	HPRT1	1
GO:0021696	BP	GO:0021696	cerebellar cortex morphogenesis	2022-01-27	34/18800	0.0477311	0.117864	0.0728765	MAP2K1	1
GO:0032228	BP	GO:0032228	regulation of synaptic transmission, GABAergic	2022-01-27	34/18800	0.0477311	0.117864	0.0728765	STXBP1	1
GO:0033006	BP	GO:0033006	regulation of mast cell activation involved in immune response	2022-01-27	34/18800	0.0477311	0.117864	0.0728765	STXBP1	1
GO:0033238	BP	GO:0033238	regulation of cellular amine metabolic process	2022-01-27	34/18800	0.0477311	0.117864	0.0728765	HPRT1	1
GO:0086004	BP	GO:0086004	regulation of cardiac muscle cell contraction	2022-01-27	34/18800	0.0477311	0.117864	0.0728765	FGF13	1
GO:0090322	BP	GO:0090322	regulation of superoxide metabolic process	2022-01-27	34/18800	0.0477311	0.117864	0.0728765	ACP5	1
GO:0099174	BP	GO:0099174	regulation of presynapse organization	2022-01-27	34/18800	0.0477311	0.117864	0.0728765	SNCA	1
GO:1905606	BP	GO:1905606	regulation of presynapse assembly	2022-01-27	34/18800	0.0477311	0.117864	0.0728765	SNCA	1
GO:0002699	BP	GO:0002699	positive regulation of immune effector process	2022-02-27	248/18800	0.049007	0.119556	0.0739223	STXBP1/IL1R1	2
GO:0015850	BP	GO:0015850	organic hydroxy compound transport	2022-02-27	248/18800	0.049007	0.119556	0.0739223	SNCA/SYT1	2
GO:0019228	BP	GO:0019228	neuronal action potential	2022-01-27	35/18800	0.0491012	0.119556	0.0739223	SCN3A	1
GO:0045920	BP	GO:0045920	negative regulation of exocytosis	2022-01-27	35/18800	0.0491012	0.119556	0.0739223	SNCA	1
GO:0051354	BP	GO:0051354	negative regulation of oxidoreductase activity	2022-01-27	35/18800	0.0491012	0.119556	0.0739223	SNCA	1
GO:0098810	BP	GO:0098810	neurotransmitter reuptake	2022-01-27	35/18800	0.0491012	0.119556	0.0739223	SNCA	1
GO:0006814	BP	GO:0006814	sodium ion transport	2022-02-27	249/18800	0.0493609	0.119632	0.0739691	SCN3A/FGF13	2
GO:0032886	BP	GO:0032886	regulation of microtubule-based process	2022-02-27	249/18800	0.0493609	0.119632	0.0739691	SNCA/FGF13	2
GO:0000221	CC	GO:0000221	vacuolar proton-transporting V-type ATPase, V1 domain	2022-02-27	11/19594	9.98045e-05	0.00434778	0.0026452	ATP6V1E1/ATP6V1D	2
GO:0033180	CC	GO:0033180	proton-transporting V-type ATPase, V1 domain	2022-02-27	12/19594	0.000119664	0.00434778	0.0026452	ATP6V1E1/ATP6V1D	2
GO:0060198	CC	GO:0060198	clathrin-sculpted vesicle	2022-02-27	12/19594	0.000119664	0.00434778	0.0026452	GAD1/SYT1	2
GO:0033178	CC	GO:0033178	proton-transporting two-sector ATPase complex, catalytic domain	2022-02-27	20/19594	0.000342151	0.00822037	0.00500129	ATP6V1E1/ATP6V1D	2
GO:0150034	CC	GO:0150034	distal axon	2022-04-27	270/19594	0.00048205	0.00822037	0.00500129	SNCA/GAD1/NEFL/FGF13	4
GO:0098793	CC	GO:0098793	presynapse	2022-05-27	492/19594	0.000499825	0.00822037	0.00500129	SNCA/STXBP1/GAD1/SYT1/NEFL	5
GO:0016471	CC	GO:0016471	vacuolar proton-transporting V-type ATPase complex	2022-02-27	25/19594	0.000537947	0.00822037	0.00500129	ATP6V1E1/ATP6V1D	2
GO:0033176	CC	GO:0033176	proton-transporting V-type ATPase complex	2022-02-27	27/19594	0.00062833	0.00822037	0.00500129	ATP6V1E1/ATP6V1D	2
GO:0044306	CC	GO:0044306	neuron projection terminus	2022-03-27	129/19594	0.000726429	0.00822037	0.00500129	SNCA/GAD1/SYT1	3
GO:0030667	CC	GO:0030667	secretory granule membrane	2022-04-27	312/19594	0.000828739	0.00822037	0.00500129	PAM/SNCA/SYT1/ATP6V1D	4
GO:0008305	CC	GO:0008305	integrin complex	2022-02-27	31/19594	0.000829579	0.00822037	0.00500129	ITGB4/ITGBL1	2
GO:0030426	CC	GO:0030426	growth cone	2022-03-27	161/19594	0.00137784	0.0124156	0.00755365	SNCA/NEFL/FGF13	3
GO:0030427	CC	GO:0030427	site of polarized growth	2022-03-27	167/19594	0.0015303	0.0124156	0.00755365	SNCA/NEFL/FGF13	3
GO:0098636	CC	GO:0098636	protein complex involved in cell adhesion	2022-02-27	43/19594	0.00159466	0.0124156	0.00755365	ITGB4/ITGBL1	2
GO:0016469	CC	GO:0016469	proton-transporting two-sector ATPase complex	2022-02-27	50/19594	0.00215049	0.0155211	0.00944306	ATP6V1E1/ATP6V1D	2
GO:0030136	CC	GO:0030136	clathrin-coated vesicle	2022-03-27	192/19594	0.00227833	0.0155211	0.00944306	GAD1/SYT1/ECE1	3
GO:0030658	CC	GO:0030658	transport vesicle membrane	2022-03-27	205/19594	0.0027431	0.0175881	0.0107006	PAM/SNCA/SYT1	3
GO:0048786	CC	GO:0048786	presynaptic active zone	2022-02-27	75/19594	0.00476938	0.0288812	0.0175714	STXBP1/GAD1	2
GO:0031091	CC	GO:0031091	platelet alpha granule	2022-02-27	91/19594	0.0069434	0.0393283	0.0239274	SNCA/STXBP1	2
GO:0030135	CC	GO:0030135	coated vesicle	2022-03-27	290/19594	0.0072162	0.0393283	0.0239274	GAD1/SYT1/ECE1	3
GO:0030672	CC	GO:0030672	synaptic vesicle membrane	2022-02-27	103/19594	0.00881698	0.0436841	0.0265775	SNCA/SYT1	2
GO:0099501	CC	GO:0099501	exocytic vesicle membrane	2022-02-27	103/19594	0.00881698	0.0436841	0.0265775	SNCA/SYT1	2
GO:0030665	CC	GO:0030665	clathrin-coated vesicle membrane	2022-02-27	111/19594	0.010178	0.0478327	0.0291015	GAD1/SYT1	2
GO:0043679	CC	GO:0043679	axon terminus	2022-02-27	113/19594	0.010532	0.0478327	0.0291015	SNCA/GAD1	2
GO:0099569	CC	GO:0099569	presynaptic cytoskeleton	2022-01-27	10/19594	0.0136977	0.0597221	0.036335	NEFL	1
GO:0097060	CC	GO:0097060	synaptic membrane	2022-03-27	373/19594	0.0142684	0.0598174	0.036393	STXBP1/SYT1/GLRB	3
GO:0042734	CC	GO:0042734	presynaptic membrane	2022-02-27	143/19594	0.0164758	0.0624875	0.0380175	STXBP1/SYT1	2
GO:0030133	CC	GO:0030133	transport vesicle	2022-03-27	402/19594	0.0174065	0.0624875	0.0380175	PAM/SNCA/SYT1	3
GO:0005765	CC	GO:0005765	lysosomal membrane	2022-03-27	404/19594	0.0176361	0.0624875	0.0380175	ECE1/ATP6V1E1/ATP6V1D	3
GO:0098852	CC	GO:0098852	lytic vacuole membrane	2022-03-27	404/19594	0.0176361	0.0624875	0.0380175	ECE1/ATP6V1E1/ATP6V1D	3
GO:0042583	CC	GO:0042583	chromaffin granule	2022-01-27	13/19594	0.0177717	0.0624875	0.0380175	SYT1	1
GO:0005925	CC	GO:0005925	focal adhesion	2022-03-27	419/19594	0.0194129	0.0661252	0.0402307	MAP2K1/ITGB4/ITGBL1	3
GO:0030055	CC	GO:0030055	cell-substrate junction	2022-03-27	428/19594	0.0205254	0.0677959	0.0412471	MAP2K1/ITGB4/ITGBL1	3
GO:0001518	CC	GO:0001518	voltage-gated sodium channel complex	2022-01-27	17/19594	0.0231784	0.0704165	0.0428415	SCN3A	1
GO:0031092	CC	GO:0031092	platelet alpha granule membrane	2022-01-27	17/19594	0.0231784	0.0704165	0.0428415	SNCA	1
GO:0005774	CC	GO:0005774	vacuolar membrane	2022-03-27	449/19594	0.0232568	0.0704165	0.0428415	ECE1/ATP6V1E1/ATP6V1D	3
GO:0030662	CC	GO:0030662	coated vesicle membrane	2022-02-27	176/19594	0.024306	0.071604	0.043564	GAD1/SYT1	2
GO:0060077	CC	GO:0060077	inhibitory synapse	2022-01-27	19/19594	0.025871	0.0742091	0.0451489	GAD1	1
GO:0008021	CC	GO:0008021	synaptic vesicle	2022-02-27	196/19594	0.0296591	0.0828933	0.0504324	SNCA/SYT1	2
GO:0070382	CC	GO:0070382	exocytic vesicle	2022-02-27	214/19594	0.034842	0.090592	0.0551163	SNCA/SYT1	2
GO:0031045	CC	GO:0031045	dense core granule	2022-01-27	26/19594	0.035239	0.090592	0.0551163	SYT1	1
GO:0034706	CC	GO:0034706	sodium channel complex	2022-01-27	26/19594	0.035239	0.090592	0.0551163	SCN3A	1
GO:0098858	CC	GO:0098858	actin-based cell projection	2022-02-27	217/19594	0.0357381	0.090592	0.0551163	ATP6V1E1/FGF13	2
GO:0030285	CC	GO:0030285	integral component of synaptic vesicle membrane	2022-01-27	28/19594	0.0378996	0.0938877	0.0571214	SYT1	1
GO:0048787	CC	GO:0048787	presynaptic active zone membrane	2022-01-27	29/19594	0.0392273	0.0950172	0.0578086	STXBP1	1
GO:0098686	CC	GO:0098686	hippocampal mossy fiber to CA3 synapse	2022-01-27	34/19594	0.0458391	0.108619	0.0660838	SYT1	1
GO:0017075	MF	GO:0017075	syntaxin-1 binding	2022-02-27	20/18410	0.000387195	0.0298072	0.0208018	STXBP1/SYT1	2
GO:0043274	MF	GO:0043274	phospholipase binding	2022-02-27	23/18410	0.000514184	0.0298072	0.0208018	STXBP1/NEFL	2
GO:0000149	MF	GO:0000149	SNARE binding	2022-03-27	110/18410	0.000546851	0.0298072	0.0208018	SNCA/STXBP1/SYT1	3
GO:0008198	MF	GO:0008198	ferrous iron binding	2022-02-27	26/18410	0.000658723	0.0298072	0.0208018	SNCA/ACP5	2
GO:0016831	MF	GO:0016831	carboxy-lyase activity	2022-02-27	34/18410	0.00112886	0.0389929	0.0272123	GOT1/GAD1	2
GO:0019842	MF	GO:0019842	vitamin binding	2022-03-27	148/18410	0.00129258	0.0389929	0.0272123	PAM/GOT1/GAD1	3
GO:0008022	MF	GO:0008022	protein C-terminus binding	2022-03-27	179/18410	0.00222665	0.0499871	0.0348849	MAP2K1/SYT1/NEFL	3
GO:0016830	MF	GO:0016830	carbon-carbon lyase activity	2022-02-27	50/18410	0.00242962	0.0499871	0.0348849	GOT1/GAD1	2
GO:0016829	MF	GO:0016829	lyase activity	2022-03-27	195/18410	0.00283812	0.0499871	0.0348849	PAM/GOT1/GAD1	3
GO:0030170	MF	GO:0030170	pyridoxal phosphate binding	2022-02-27	55/18410	0.00293204	0.0499871	0.0348849	GOT1/GAD1	2
GO:0070279	MF	GO:0070279	vitamin B6 binding	2022-02-27	56/18410	0.00303789	0.0499871	0.0348849	GOT1/GAD1	2
GO:0019887	MF	GO:0019887	protein kinase regulator activity	2022-03-27	207/18410	0.00335857	0.0500356	0.0349187	SNCA/MAP2K1/FGF13	3
GO:0005507	MF	GO:0005507	copper ion binding	2022-02-27	61/18410	0.00359371	0.0500356	0.0349187	PAM/SNCA	2
GO:0019207	MF	GO:0019207	kinase regulator activity	2022-03-27	235/18410	0.00479036	0.0583567	0.0407258	SNCA/MAP2K1/FGF13	3
GO:0019905	MF	GO:0019905	syntaxin binding	2022-02-27	71/18410	0.00483619	0.0583567	0.0407258	STXBP1/SYT1	2
GO:0030295	MF	GO:0030295	protein kinase activator activity	2022-02-27	104/18410	0.0101185	0.103834	0.0724631	MAP2K1/FGF13	2
GO:0047485	MF	GO:0047485	protein N-terminus binding	2022-02-27	105/18410	0.0103057	0.103834	0.0724631	STXBP1/MAP2K1	2
GO:0019209	MF	GO:0019209	kinase activator activity	2022-02-27	110/18410	0.0112648	0.103834	0.0724631	MAP2K1/FGF13	2
GO:0016616	MF	GO:0016616	oxidoreductase activity, acting on the CH-OH group of donors, NAD or NADP as acceptor	2022-02-27	128/18410	0.0150279	0.103834	0.0724631	LDHA/MDH1	2
GO:0005078	MF	GO:0005078	MAP-kinase scaffold activity	2022-01-27	11/18410	0.0160191	0.103834	0.0724631	MAP2K1	1
GO:0008199	MF	GO:0008199	ferric iron binding	2022-01-27	11/18410	0.0160191	0.103834	0.0724631	ACP5	1
GO:0047134	MF	GO:0047134	protein-disulfide reductase (NAD(P)) activity	2022-01-27	11/18410	0.0160191	0.103834	0.0724631	PGK1	1
GO:0016594	MF	GO:0016594	glycine binding	2022-01-27	12/18410	0.017463	0.103834	0.0724631	GLRB	1
GO:0019838	MF	GO:0019838	growth factor binding	2022-02-27	139/18410	0.0175588	0.103834	0.0724631	IL1R1/ITGB4	2
GO:0016614	MF	GO:0016614	oxidoreductase activity, acting on CH-OH group of donors	2022-02-27	140/18410	0.0177973	0.103834	0.0724631	LDHA/MDH1	2
GO:0043177	MF	GO:0043177	organic acid binding	2022-02-27	141/18410	0.0180372	0.103834	0.0724631	PAM/GLRB	2
GO:0016668	MF	GO:0016668	oxidoreductase activity, acting on a sulfur group of donors, NAD(P) as acceptor	2022-01-27	13/18410	0.018905	0.103834	0.0724631	PGK1	1
GO:0016840	MF	GO:0016840	carbon-nitrogen lyase activity	2022-01-27	13/18410	0.018905	0.103834	0.0724631	PAM	1
GO:0031994	MF	GO:0031994	insulin-like growth factor I binding	2022-01-27	13/18410	0.018905	0.103834	0.0724631	ITGB4	1
GO:0099186	MF	GO:0099186	structural constituent of postsynapse	2022-01-27	13/18410	0.018905	0.103834	0.0724631	NEFL	1
GO:0005161	MF	GO:0005161	platelet-derived growth factor receptor binding	2022-01-27	14/18410	0.0203448	0.103834	0.0724631	IL1R1	1
GO:0005506	MF	GO:0005506	iron ion binding	2022-02-27	151/18410	0.0205116	0.103834	0.0724631	SNCA/ACP5	2
GO:0005237	MF	GO:0005237	inhibitory extracellular ligand-gated ion channel activity	2022-01-27	15/18410	0.0217827	0.103834	0.0724631	GLRB	1
GO:0042625	MF	GO:0042625	ATPase-coupled ion transmembrane transporter activity	2022-01-27	15/18410	0.0217827	0.103834	0.0724631	ATP6V1E1	1
GO:0044769	MF	GO:0044769	ATPase activity, coupled to transmembrane movement of ions, rotational mechanism	2022-01-27	15/18410	0.0217827	0.103834	0.0724631	ATP6V1E1	1
GO:0046961	MF	GO:0046961	proton-transporting ATPase activity, rotational mechanism	2022-01-27	15/18410	0.0217827	0.103834	0.0724631	ATP6V1E1	1
GO:0140299	MF	GO:0140299	small molecule sensor activity	2022-01-27	15/18410	0.0217827	0.103834	0.0724631	SYT1	1
GO:0005178	MF	GO:0005178	integrin binding	2022-02-27	156/18410	0.0217993	0.103834	0.0724631	ITGB4/ITGBL1	2
GO:0050135	MF	GO:0050135	NAD(P)+ nucleosidase activity	2022-01-27	16/18410	0.0232185	0.105064	0.0733216	IL1R1	1
GO:0061809	MF	GO:0061809	NAD+ nucleotidase, cyclic ADP-ribose generating	2022-01-27	16/18410	0.0232185	0.105064	0.0733216	IL1R1	1
GO:0004708	MF	GO:0004708	MAP kinase kinase activity	2022-01-27	18/18410	0.0260841	0.108261	0.0755528	MAP2K1	1
GO:0009678	MF	GO:0009678	pyrophosphate hydrolysis-driven proton transmembrane transporter activity	2022-01-27	18/18410	0.0260841	0.108261	0.0755528	ATP6V1E1	1
GO:0099095	MF	GO:0099095	ligand-gated anion channel activity	2022-01-27	18/18410	0.0260841	0.108261	0.0755528	GLRB	1
GO:0031406	MF	GO:0031406	carboxylic acid binding	2022-02-27	173/18410	0.0264214	0.108261	0.0755528	PAM/GLRB	2
GO:0051428	MF	GO:0051428	peptide hormone receptor binding	2022-01-27	19/18410	0.0275138	0.108261	0.0755528	CCK	1
GO:0098918	MF	GO:0098918	structural constituent of synapse	2022-01-27	19/18410	0.0275138	0.108261	0.0755528	NEFL	1
GO:0031418	MF	GO:0031418	L-ascorbic acid binding	2022-01-27	20/18410	0.0289415	0.111456	0.0777824	PAM	1
GO:0043027	MF	GO:0043027	cysteine-type endopeptidase inhibitor activity involved in apoptotic process	2022-01-27	22/18410	0.0317909	0.118272	0.0825396	SNCA	1
GO:0008483	MF	GO:0008483	transaminase activity	2022-01-27	23/18410	0.0332126	0.118272	0.0825396	GOT1	1
GO:0005248	MF	GO:0005248	voltage-gated sodium channel activity	2022-01-27	24/18410	0.0346322	0.118272	0.0825396	SCN3A	1
GO:0016769	MF	GO:0016769	transferase activity, transferring nitrogenous groups	2022-01-27	24/18410	0.0346322	0.118272	0.0825396	GOT1	1
GO:0050750	MF	GO:0050750	low-density lipoprotein particle receptor binding	2022-01-27	24/18410	0.0346322	0.118272	0.0825396	SYT1	1
GO:0070840	MF	GO:0070840	dynein complex binding	2022-01-27	24/18410	0.0346322	0.118272	0.0825396	SNCA	1
GO:0003953	MF	GO:0003953	NAD+ nucleosidase activity	2022-01-27	28/18410	0.0402908	0.130134	0.0908177	IL1R1	1
GO:0000287	MF	GO:0000287	magnesium ion binding	2022-02-27	222/18410	0.0417001	0.130134	0.0908177	SNCA/HPRT1	2
GO:0005231	MF	GO:0005231	excitatory extracellular ligand-gated ion channel activity	2022-01-27	29/18410	0.0417005	0.130134	0.0908177	GLRB	1
GO:0005520	MF	GO:0005520	insulin-like growth factor binding	2022-01-27	29/18410	0.0417005	0.130134	0.0908177	ITGB4	1
GO:0070325	MF	GO:0070325	lipoprotein particle receptor binding	2022-01-27	29/18410	0.0417005	0.130134	0.0908177	SYT1	1
GO:0005184	MF	GO:0005184	neuropeptide hormone activity	2022-01-27	30/18410	0.0431081	0.132247	0.0922921	CCK	1
GO:0051427	MF	GO:0051427	hormone receptor binding	2022-01-27	32/18410	0.0459174	0.138518	0.0966683	CCK	1
GO:0043531	MF	GO:0043531	ADP binding	2022-01-27	34/18410	0.0487188	0.144559	0.100885	PGK1	1
KEGG
		ID	Description	GeneRatio	BgRatio	pvalue	p.adjust	qvalue	geneID	Count
		hsa04721	Synaptic vesicle cycle	2022-04-20	78/8157	3.33726e-05	0.00467217	0.0041101	6812/6857/529/51382	4
		hsa00250	Alanine, aspartate and glutamate metabolism	2022-03-20	37/8157	9.28841e-05	0.00650188	0.0057197	2744/2805/2571	3
		hsa00270	Cysteine and methionine metabolism	2022-03-20	51/8157	0.000243553	0.0113658	0.00999849	3939/2805/4190	3
		hsa05230	Central carbon metabolism in cancer	2022-03-20	70/8157	0.000621451	0.0217508	0.0191341	3939/2744/5604	3
		hsa00220	Arginine biosynthesis	2022-02-20	22/8157	0.00128118	0.0284232	0.0250039	2744/2805	2
		hsa04964	Proximal tubule bicarbonate reclamation	2022-02-20	23/8157	0.00140113	0.0284232	0.0250039	2744/4190	2
		hsa05323	Rheumatoid arthritis	2022-03-20	93/8157	0.00142116	0.0284232	0.0250039	54/529/51382	3
		hsa04966	Collecting duct acid secretion	2022-02-20	27/8157	0.00193247	0.0338182	0.0297499	529/51382	2
		hsa04066	HIF-1 signaling pathway	2022-03-20	109/8157	0.00224234	0.0348808	0.0306846	3939/5230/5604	3
		hsa01200	Carbon metabolism	2022-03-20	115/8157	0.00261261	0.0365766	0.0321764	5230/2805/4190	3
		hsa04380	Osteoclast differentiation	2022-03-20	128/8157	0.0035396	0.0450494	0.0396299	5604/54/3554	3
		hsa00620	Pyruvate metabolism	2022-02-20	47/8157	0.00577939	0.0652052	0.057361	3939/4190	2
		hsa04150	mTOR signaling pathway	2022-03-20	156/8157	0.00615952	0.0652052	0.057361	5604/529/51382	3
		hsa05110	Vibrio cholerae infection	2022-02-20	50/8157	0.00652052	0.0652052	0.057361	529/51382	2
		hsa05165	Human papillomavirus infection	2022-04-20	331/8157	0.00770167	0.0718822	0.0632347	5604/3691/529/51382	4
		hsa00010	Glycolysis / Gluconeogenesis	2022-02-20	67/8157	0.0114795	0.100445	0.0883616	3939/5230	2
		hsa05120	Epithelial cell signaling in Helicobacter pylori infection	2022-02-20	70/8157	0.0124837	0.102807	0.0904392	529/51382	2
		hsa01230	Biosynthesis of amino acids	2022-02-20	75/8157	0.0142401	0.110756	0.0974323	5230/2805	2
		hsa04727	GABAergic synapse	2022-02-20	89/8157	0.0196883	0.145072	0.12762	2744/2571	2
		hsa00360	Phenylalanine metabolism	2022-01-20	16/8157	0.0385517	0.257011	0.226093	2805	1
		hsa00430	Taurine and hypotaurine metabolism	2022-01-20	16/8157	0.0385517	0.257011	0.226093	2571	1
		hsa00190	Oxidative phosphorylation	2022-02-20	134/8157	0.0419588	0.267011	0.234889	529/51382	2
		hsa01210	2-Oxocarboxylic acid metabolism	2022-01-20	19/8157	0.0456211	0.277694	0.244287	2805	1
