# Supplementary material for: SCG5 and MITF may be novel markers of copper metabolism immunorelevance in Alzheimer’s disease
Source: Sci Rep. 2024 Jun 13;14:13619. doi: 10.1038/s41598-024-64599-z (PMC11176367; doi:10.1038/s41598-024-64599-z)
Supplement: Supplementary file 7 — Supplementary Table 7. [file 41598_2024_64599_MOESM7_ESM.xlsx]

## Sheet: Sheet1
Supplementary Table 7 The relationship pairs in the lncRNA-miRNA-mRNA network
node 1	node 2
hsa-miR-34a-5p	SYT1
hsa-miR-34c-5p	SYT1
SYT1	SMIM25
SYT1	AC012513.3
SYT1	AC012510.1
SYT1	AC005261.3
SYT1	AC135048.1
SYT1	LINC02035
SYT1	AC104447.1
SYT1	NEAT1
SYT1	AL050403.1
SYT1	TUG1
SYT1	LINC00665
SYT1	AC005154.1
SYT1	LINC01521
SYT1	AC006330.1
SYT1	AC253536.3
SYT1	KCNQ1OT1
SYT1	GNAS-AS1
SYT1	AC007228.2
SYT1	AC093525.7
SYT1	AC008555.8
SYT1	AC002116.1
SYT1	HCG18
SYT1	AC006116.5
SYT1	AC016026.1
SYT1	AC093249.6
SYT1	LINC01132
SYT1	AC005863.1
SYT1	CTD-2537I9.5
SYT1	AL672291.1
SYT1	MYLK-AS1
SYT1	AL645608.3
SYT1	MMP25-AS1
SYT1	SNHG7
SYT1	AC008124.1
SYT1	AC016710.1
SYT1	AL390195.1
SYT1	AC016876.2
SYT1	AC044784.1
SYT1	LINC01006
SYT1	AC008738.7
SYT1	STAG3L5P-PVRIG2P-PILRB
SYT1	AC055854.1
SYT1	SERPINB9P1
SYT1	CKMT2-AS1
SYT1	LINC01106
SYT1	AC018521.1
SYT1	Z98883.1
SYT1	BX640515.1
SYT1	AC005821.1
SYT1	AP001476.3
SYT1	LIPE-AS1
SYT1	KMT2E-AS1
SYT1	AC108704.2
SYT1	TMEM147-AS1
SYT1	WDFY3-AS2
SYT1	AC018628.1
SYT1	AC120114.1
SYT1	SLC9A3-AS1
SYT1	AL353801.3
SYT1	WAC-AS1
SYT1	RP11-277L2.3
SYT1	CASC19
SYT1	LINC00662
SYT1	AC131212.3
SYT1	RBPMS-AS1
SYT1	AC005920.3
SYT1	AC027290.2
SYT1	PGR-AS1
SYT1	AC099343.3
SYT1	LINC01816
SYT1	LINC01547
SYT1	AC016705.2
SYT1	LINC02247
SYT1	AL365361.1
SYT1	AL109811.1
SYT1	AC092329.4
SYT1	AC233702.9
SYT1	AC079315.1
SYT1	AC139887.2
SYT1	AP000977.1
SYT1	AC091181.1
SYT1	XIST
SYT1	JPX
SYT1	NUTM2A-AS1
SYT1	LINC00963
SYT1	LINC01641
SYT1	AC010618.3
SYT1	TNRC6C-AS1
SYT1	AC087741.1
SYT1	AC008147.2
SYT1	AC078852.2
SYT1	AL021707.2
SYT1	AP001107.9
SYT1	AC092127.1
SYT1	AC008741.2
SYT1	LINC01123
SYT1	TMEM254-AS1
SYT1	MIR29B2CHG
SYT1	PARD6G-AS1
SYT1	AC008105.3
SYT1	AC099811.1
SYT1	SLFNL1-AS1
SYT1	Z95114.1
SYT1	AC073529.1
SYT1	AC090970.3
SYT1	LINC00921
SYT1	AC105046.1
SYT1	TERC
SYT1	PCBP1-AS1
SYT1	AP006623.1
SYT1	FP325330.3
SYT1	DRAIC
SYT1	AC009283.1
SYT1	LINC01715
SYT1	AP006284.1
SYT1	LINC01257
SYT1	LINC00667
SYT1	FAM30A
SYT1	AC067852.1
SYT1	AC068724.3
SYT1	TOLLIP-AS1
SYT1	AC131212.2
SYT1	AC131009.4
SYT1	GABPB1-AS1
SYT1	AC116913.1
hsa-miR-34a-5p	SMIM25
hsa-miR-34a-5p	AC012513.3
hsa-miR-34a-5p	AC012510.1
hsa-miR-34a-5p	AC005261.3
hsa-miR-34a-5p	AC135048.1
hsa-miR-34a-5p	LINC02035
hsa-miR-34a-5p	AC104447.1
hsa-miR-34a-5p	NEAT1
hsa-miR-34a-5p	AL050403.1
hsa-miR-34a-5p	TUG1
hsa-miR-34a-5p	LINC00665
hsa-miR-34a-5p	AC005154.1
hsa-miR-34a-5p	LINC01521
hsa-miR-34a-5p	AC006330.1
hsa-miR-34a-5p	AC253536.3
hsa-miR-34a-5p	KCNQ1OT1
hsa-miR-34a-5p	GNAS-AS1
hsa-miR-34a-5p	AC007228.2
hsa-miR-34a-5p	AC093525.7
hsa-miR-34a-5p	AC008555.8
hsa-miR-34a-5p	AC002116.1
hsa-miR-34a-5p	HCG18
hsa-miR-34a-5p	AC006116.5
hsa-miR-34a-5p	AC016026.1
hsa-miR-34a-5p	AC093249.6
hsa-miR-34a-5p	LINC01132
hsa-miR-34a-5p	AC005863.1
hsa-miR-34a-5p	CTD-2537I9.5
hsa-miR-34a-5p	AL672291.1
hsa-miR-34a-5p	MYLK-AS1
hsa-miR-34a-5p	AL645608.3
hsa-miR-34a-5p	MMP25-AS1
hsa-miR-34a-5p	SNHG7
hsa-miR-34a-5p	AC008124.1
hsa-miR-34a-5p	AC016710.1
hsa-miR-34a-5p	AL390195.1
hsa-miR-34a-5p	AC016876.2
hsa-miR-34a-5p	AC044784.1
hsa-miR-34a-5p	LINC01006
hsa-miR-34a-5p	AC008738.7
hsa-miR-34a-5p	STAG3L5P-PVRIG2P-PILRB
hsa-miR-34a-5p	AC055854.1
hsa-miR-34a-5p	SERPINB9P1
hsa-miR-34a-5p	CKMT2-AS1
hsa-miR-34a-5p	LINC01106
hsa-miR-34a-5p	AC018521.1
hsa-miR-34a-5p	Z98883.1
hsa-miR-34a-5p	BX640515.1
hsa-miR-34a-5p	AC005821.1
hsa-miR-34a-5p	AP001476.3
hsa-miR-34a-5p	LIPE-AS1
hsa-miR-34a-5p	KMT2E-AS1
hsa-miR-34a-5p	AC108704.2
hsa-miR-34a-5p	TMEM147-AS1
hsa-miR-34a-5p	WDFY3-AS2
hsa-miR-34a-5p	AC018628.1
hsa-miR-34a-5p	AC120114.1
hsa-miR-34a-5p	SLC9A3-AS1
hsa-miR-34a-5p	AL353801.3
hsa-miR-34a-5p	WAC-AS1
hsa-miR-34a-5p	RP11-277L2.3
hsa-miR-34a-5p	CASC19
hsa-miR-34a-5p	LINC00662
hsa-miR-34a-5p	AC131212.3
hsa-miR-34a-5p	RBPMS-AS1
hsa-miR-34a-5p	AC005920.3
hsa-miR-34a-5p	AC027290.2
hsa-miR-34a-5p	PGR-AS1
hsa-miR-34a-5p	AC099343.3
hsa-miR-34a-5p	LINC01816
hsa-miR-34a-5p	LINC01547
hsa-miR-34a-5p	AC016705.2
hsa-miR-34a-5p	LINC02247
hsa-miR-34a-5p	AL365361.1
hsa-miR-34a-5p	AL109811.1
hsa-miR-34a-5p	AC092329.4
hsa-miR-34a-5p	AC233702.9
hsa-miR-34a-5p	AC079315.1
hsa-miR-34a-5p	AC139887.2
hsa-miR-34a-5p	AP000977.1
hsa-miR-34a-5p	AC091181.1
hsa-miR-34a-5p	XIST
hsa-miR-34a-5p	JPX
hsa-miR-34a-5p	NUTM2A-AS1
hsa-miR-34a-5p	LINC00963
hsa-miR-34a-5p	LINC01641
hsa-miR-34a-5p	AC010618.3
hsa-miR-34a-5p	TNRC6C-AS1
hsa-miR-34a-5p	AC087741.1
hsa-miR-34a-5p	AC008147.2
hsa-miR-34a-5p	AC078852.2
hsa-miR-34a-5p	AL021707.2
hsa-miR-34a-5p	AP001107.9
hsa-miR-34a-5p	AC092127.1
hsa-miR-34a-5p	AC008741.2
hsa-miR-34a-5p	LINC01123
hsa-miR-34a-5p	TMEM254-AS1
hsa-miR-34a-5p	MIR29B2CHG
hsa-miR-34a-5p	PARD6G-AS1
hsa-miR-34a-5p	AC008105.3
hsa-miR-34a-5p	AC099811.1
hsa-miR-34a-5p	SLFNL1-AS1
hsa-miR-34a-5p	Z95114.1
hsa-miR-34a-5p	AC073529.1
hsa-miR-34a-5p	AC090970.3
hsa-miR-34a-5p	LINC00921
hsa-miR-34a-5p	AC105046.1
hsa-miR-34a-5p	TERC
hsa-miR-34a-5p	PCBP1-AS1
hsa-miR-34a-5p	AP006623.1
hsa-miR-34a-5p	FP325330.3
hsa-miR-34a-5p	DRAIC
hsa-miR-34a-5p	AC009283.1
hsa-miR-34a-5p	LINC01715
hsa-miR-34a-5p	AP006284.1
hsa-miR-34a-5p	LINC01257
hsa-miR-34a-5p	LINC00667
hsa-miR-34a-5p	FAM30A
hsa-miR-34a-5p	AC067852.1
hsa-miR-34a-5p	AC068724.3
hsa-miR-34a-5p	TOLLIP-AS1
hsa-miR-34a-5p	AC131212.2
hsa-miR-34a-5p	AC131009.4
hsa-miR-34a-5p	GABPB1-AS1
hsa-miR-34a-5p	AC116913.1
hsa-miR-34c-5p	AC008741.2
hsa-miR-34c-5p	AC139887.2
hsa-miR-34c-5p	AC006116.5
hsa-miR-34c-5p	AC008555.8
hsa-miR-34c-5p	AC078852.2
hsa-miR-34c-5p	LINC00921
hsa-miR-34c-5p	LIPE-AS1
hsa-miR-34c-5p	LINC02035
hsa-miR-34c-5p	LINC00662
hsa-miR-34c-5p	LINC01641
hsa-miR-34c-5p	AC093249.6
hsa-miR-34c-5p	AL021707.2
hsa-miR-34c-5p	MIR29B2CHG
hsa-miR-34c-5p	AC120114.1
hsa-miR-34c-5p	WAC-AS1
hsa-miR-34c-5p	AL353801.3
hsa-miR-34c-5p	LINC01715
hsa-miR-34c-5p	AC016876.2
hsa-miR-34c-5p	Z98883.1
hsa-miR-34c-5p	FP325330.3
hsa-miR-34c-5p	AC044784.1
hsa-miR-34c-5p	CASC19
hsa-miR-34c-5p	AC092329.4
hsa-miR-34c-5p	MYLK-AS1
hsa-miR-34c-5p	LINC00665
hsa-miR-34c-5p	LINC01816
hsa-miR-34c-5p	AC008105.3
hsa-miR-34c-5p	SNHG7
hsa-miR-34c-5p	AC093525.7
hsa-miR-34c-5p	AC131212.3
hsa-miR-34c-5p	AC131009.4
hsa-miR-34c-5p	CTD-2537I9.5
hsa-miR-34c-5p	AC005154.1
hsa-miR-34c-5p	AC002116.1
hsa-miR-34c-5p	AL645608.3
hsa-miR-34c-5p	AC091181.1
hsa-miR-34c-5p	JPX
hsa-miR-34c-5p	RP11-277L2.3
hsa-miR-34c-5p	AC067852.1
hsa-miR-34c-5p	LINC00963
hsa-miR-34c-5p	TMEM254-AS1
hsa-miR-34c-5p	TUG1
hsa-miR-34c-5p	Z95114.1
hsa-miR-34c-5p	AL109811.1
hsa-miR-34c-5p	SLFNL1-AS1
hsa-miR-34c-5p	AC016705.2
hsa-miR-34c-5p	HCG18
hsa-miR-34c-5p	AL672291.1
hsa-miR-34c-5p	AC010618.3
hsa-miR-34c-5p	AC073529.1
hsa-miR-34c-5p	XIST
hsa-miR-34c-5p	AC007228.2
hsa-miR-34c-5p	AC135048.1
hsa-miR-34c-5p	LINC01132
hsa-miR-34c-5p	LINC01521
hsa-miR-34c-5p	AC253536.3
hsa-miR-34c-5p	DRAIC
hsa-miR-34c-5p	PCBP1-AS1
hsa-miR-34c-5p	TERC
hsa-miR-34c-5p	LINC01257
hsa-miR-34c-5p	AP006284.1
hsa-miR-34c-5p	AC087741.1
hsa-miR-34c-5p	AL390195.1
hsa-miR-34c-5p	AC009283.1
hsa-miR-34c-5p	KMT2E-AS1
hsa-miR-34c-5p	AC055854.1
hsa-miR-34c-5p	AC016026.1
hsa-miR-34c-5p	AP001476.3
hsa-miR-34c-5p	AC018521.1
hsa-miR-34c-5p	AC006330.1
hsa-miR-34c-5p	AC068724.3
hsa-miR-34c-5p	AC005920.3
hsa-miR-34c-5p	AC027290.2
hsa-miR-34c-5p	PARD6G-AS1
hsa-miR-34c-5p	AC008738.7
hsa-miR-34c-5p	AL365361.1
hsa-miR-34c-5p	AC099811.1
hsa-miR-34c-5p	RBPMS-AS1
hsa-miR-34c-5p	NUTM2A-AS1
hsa-miR-34c-5p	LINC01006
hsa-miR-34c-5p	MMP25-AS1
hsa-miR-34c-5p	AC116913.1
hsa-miR-34c-5p	FAM30A
hsa-miR-34c-5p	AC131212.2
hsa-miR-34c-5p	AC099343.3
hsa-miR-34c-5p	AC008147.2
hsa-miR-34c-5p	TMEM147-AS1
hsa-miR-34c-5p	KCNQ1OT1
hsa-miR-34c-5p	LINC01123
hsa-miR-34c-5p	AC005261.3
hsa-miR-34c-5p	STAG3L5P-PVRIG2P-PILRB
hsa-miR-34c-5p	AC105046.1
hsa-miR-34c-5p	AC012510.1
hsa-miR-34c-5p	LINC01547
hsa-miR-34c-5p	CKMT2-AS1
hsa-miR-34c-5p	GABPB1-AS1
hsa-miR-34c-5p	AC008124.1
hsa-miR-34c-5p	AC079315.1
hsa-miR-34c-5p	AP001107.9
hsa-miR-34c-5p	LINC00667
hsa-miR-34c-5p	AC018628.1
hsa-miR-34c-5p	AC092127.1
hsa-miR-34c-5p	AC005863.1
hsa-miR-34c-5p	LINC02247
hsa-miR-34c-5p	NEAT1
hsa-miR-34c-5p	BX640515.1
hsa-miR-34c-5p	GNAS-AS1
hsa-miR-34c-5p	AC090970.3
hsa-miR-34c-5p	SLC9A3-AS1
hsa-miR-34c-5p	PGR-AS1
hsa-miR-34c-5p	AC016710.1
hsa-miR-34c-5p	AP000977.1
hsa-miR-34c-5p	LINC01106
hsa-miR-34c-5p	AC233702.9
hsa-miR-34c-5p	SMIM25
hsa-miR-34c-5p	AC012513.3
hsa-miR-34c-5p	AC108704.2
hsa-miR-34c-5p	TNRC6C-AS1
hsa-miR-34c-5p	AC005821.1
hsa-miR-34c-5p	SERPINB9P1
hsa-miR-34c-5p	WDFY3-AS2
hsa-miR-34c-5p	AC104447.1
hsa-miR-34c-5p	TOLLIP-AS1
hsa-miR-34c-5p	AL050403.1
hsa-miR-34c-5p	AP006623.1
