# Supplementary material for: SCG5 and MITF may be novel markers of copper metabolism immunorelevance in Alzheimer’s disease
Source: Sci Rep. 2024 Jun 13;14:13619. doi: 10.1038/s41598-024-64599-z (PMC11176367; doi:10.1038/s41598-024-64599-z)
Supplement: Supplementary file 8 — Supplementary Table 8. [file 41598_2024_64599_MOESM8_ESM.xlsx]

## Sheet: Sheet1
Supplementary Table 8 The result of drug prediction from the DGIdb database
gene	drug	interaction_types	sources	pmids
CCK	CHLORPROMAZINE		NCI	3628280
CCK	DIAZOXIDE		NCI	1032363
SYT1	COCAINE		PharmGKB	31059723
LDHA	CHEMBL2058994		DTC	22417091
HPRT1	MERCAPTOPURINE	inhibitor	TdgClinicalTrial|TEND	15354273
HPRT1	LAMIVUDINE		NCI	17358033
SCG5	CAPSAICIN		NCI	3858706
NFKBIA	DIOSCIN		DTC	23621869
NFKBIA	CHEMBL401565		DTC	18088098
NFKBIA	PEPEROMIN E		DTC	19559609
NFKBIA	GAMBOGIC ACID		DTC	22472167
NFKBIA	DEMETHYLWEDELOLACTONE		DTC	22926226
NFKBIA	CHEMBL1940084		DTC	22153345
NFKBIA	GEFITINIB		PharmGKB	31664190
NFKBIA	WEDELOLACTONE		DTC	22926226
NFKBIA	CHEMBL256967		DTC	18088098
SPHK1	DIMETHYLSPINGOSINE		DTC	19469544
SPHK1	CHEMBL554130		DTC	19632123
MITF	PERHEXILINE MALEATE		DTC
MITF	CHEMBL601146		DTC
MITF	CHEMBL601351		DTC
MITF	CHEMBL259784		DTC
MITF	CHEMBL1478462		DTC
MITF	CHEMBL582722		DTC
MITF	CHEMBL1989750		DTC
MITF	PIPLARTINE		DTC
MITF	CHEMBL533082		DTC
MITF	CHEMBL405914		DTC
MITF	CHEMBL22062		DTC
MITF	CHEMBL597649		DTC
MITF	CHEMBL1490332		DTC
MITF	CHEMBL579957		DTC
MITF	CHEMBL534535		DTC
MITF	CHEMBL1343568		DTC
MITF	METAPHIT METHANESULFONATE		DTC
MITF	AURIN		DTC
MITF	CHEMBL609606		DTC
MITF	PLX-4720		CIViC	24185007
MITF	CHEMBL1453126		DTC
MITF	CHEMBL536375		DTC
MITF	CHEMBL602718		DTC
MITF	CHEMBL1442783		DTC
MITF	CHEMBL588965		DTC
MITF	DABRAFENIB		CIViC	24265153
MITF	8-AZAGUANINE		DTC
MITF	ARTEANNUIN B		DTC
MITF	CHEMBL84010		DTC
MITF	CHEMBL482050		DTC
MITF	NIFUROXAZIDE		DTC
MITF	CHEMBL1373255		DTC
MITF	CHEMBL1594756		DTC
MITF	CHEMBL408653		DTC
MITF	CHEMBL591370		DTC
MITF	CHEMBL534244		DTC
MITF	CHEMBL589715		DTC
MITF	CHEMBL1486366		DTC
MITF	CHEMBL125044		DTC
MITF	CHEMBL591834		DTC
MITF	VEMURAFENIB		CIViC	24265153
MITF	HOMIDIUM BROMIDE		DTC
MITF	CHEMBL578675		DTC
MITF	CHEMBL602990		DTC
MITF	CHEMBL415711		DTC
MITF	CHEMBL1098875		DTC
MITF	CHEMBL95704		DTC
MITF	CHEMBL578905		DTC
MITF	CHEMBL1576310		DTC
MITF	CHEMBL601140		DTC
MITF	CHEMBL578502		DTC
MITF	SELUMETINIB		CIViC	24185007
MITF	CHEMBL583997		DTC
BRCA1	CHEMBL1481721		DTC
BRCA1	DAIDZIN		DTC
BRCA1	CHEMBL66279		DTC
BRCA1	CHEMBL114544		DTC
BRCA1	CARBOPLATIN		ClearityFoundationBiomarkers|JAX-CKB|CIViC	25847936|25824335|21135055|27998224
BRCA1	CHEMBL515763		DTC
BRCA1	IROFULVEN		NCI	17229870
BRCA1	GLABRIDIN		DTC
BRCA1	CHEMBL546649		DTC
BRCA1	CHEMBL1998001		DTC
BRCA1	CHEMBL1405979		DTC
BRCA1	PIPERINE		DTC
BRCA1	CHEMBL1214407		DTC
BRCA1	CHEMBL1308677		DTC
BRCA1	DENOSUMAB		JAX-CKB	27322743
BRCA1	TANSHINONE IIA SULFONATE		DTC
BRCA1	RUCAPARIB		ClearityFoundationBiomarkers|JAX-CKB|CIViC|PharmGKB|OncoKB	28588062|27908594|26779812|27002934|27454289
BRCA1	CHEMBL1333798		DTC
BRCA1	RESVERATROL		DTC
BRCA1	QUINALIZARIN		DTC
BRCA1	CHEMBL323356		DTC
BRCA1	PHENAMIL METHANESULFONATE		DTC
BRCA1	NIRAPARIB		ClearityFoundationBiomarkers|JAX-CKB|PharmGKB|OncoKB	27717299|23810788
BRCA1	GAMMA-FAGARINE		DTC
BRCA1	CHEMBL12658		DTC
BRCA1	CALYCOSIN		DTC
BRCA1	DAUNORUBICIN HYDROCHLORIDE		DTC
BRCA1	7-HYDROXY ISOFLAVONE		DTC
BRCA1	CHEMBL1320798		DTC
BRCA1	PIFEXOLE		DTC
BRCA1	OLAPARIB		ClearityFoundationBiomarkers|JAX-CKB|CIViC|PharmGKB|OncoKB	31157963|23346317|26546619|20609467|27454287|25193512|30345884|25366685|19553641|28792849|25218906|28578601|21862407|22172724|30797618|31538027|24882434
BRCA1	CHEMBL316796		DTC
BRCA1	CHEMBL587620		DTC
BRCA1	NILE RED		DTC
BRCA1	DIMETHYL YELLOW		DTC
BRCA1	PAMIPARIB		JAX-CKB
BRCA1	CHLORAMBUCIL		JAX-CKB	25193512
BRCA1	CHEMBL589207		DTC
BRCA1	EVEROLIMUS		JAX-CKB	26546619
BRCA1	CHEMBL446567		DTC
BRCA1	CYCLOPHOSPHAMIDE		JAX-CKB	25589624
BRCA1	CHEMBL588525		DTC
BRCA1	BLEOMYCIN		NCI	14559807
BRCA1	CHEMBL1404865		DTC
BRCA1	DEPHOSTATIN		DTC
BRCA1	CHEMBL1709259		DTC
BRCA1	ACRIFLAVINE		DTC
BRCA1	TIAPROFENIC ACID		DTC
BRCA1	QUARFLOXIN		CIViC	28211448
BRCA1	CHEMBL581929		DTC
BRCA1	CHEMBL546865		DTC
BRCA1	ADAVOSERTIB		JAX-CKB	27998224
BRCA1	2-PHENYLQUINOLINE		DTC
BRCA1	TEMOZOLOMIDE		JAX-CKB
BRCA1	TAMOXIFEN		NCI|PharmGKB	11130383|15197194|16331614|15750629|16636335
BRCA1	MITOXANTRONE		NCI	12684687
BRCA1	CHEMBL1574420		DTC
BRCA1	VINORELBINE		JAX-CKB|NCI	26801247|14559807
BRCA1	CEDIRANIB		CIViC	25218906
BRCA1	AURINTRICARBOXYLIC ACID		DTC
BRCA1	CHEMBL588683		DTC
BRCA1	7-HYDROXYFLAVONE		DTC
BRCA1	HARMALOL		DTC
BRCA1	CHEMBL273891		DTC
BRCA1	VELIPARIB		ClearityFoundationBiomarkers|JAX-CKB|CIViC	29338080|26801247|25824335|25589624|26842236
BRCA1	CHEMBL484663		DTC
BRCA1	DOXORUBICIN HYDROCHLORIDE		DTC
BRCA1	PURPURIN		DTC
BRCA1	6-HYDROXYFLAVONE		DTC
BRCA1	PACLITAXEL		JAX-CKB|NCI	12684687
BRCA1	OXALIPLATIN		ClearityFoundationBiomarkers|CIViC	25072261
BRCA1	CHEMBL1078244		DTC
BRCA1	THUNBERGINOL E		DTC
BRCA1	CHRYSIN DIMETHYL ETHER		DTC
BRCA1	2X-121		ClearityFoundationBiomarkers|JAX-CKB	26513298
BRCA1	RIBOFLAVIN		DTC
BRCA1	CISPLATIN		ClearityFoundationBiomarkers|JAX-CKB|NCI|CIViC	29338080|25847936|25193512|26801247|16982732|25072261|27454289
BRCA1	APIGENIN		DTC
BRCA1	CHEMBL581910		DTC
BRCA1	TALAZOPARIB		JAX-CKB|CIViC|PharmGKB|OncoKB	26546619|23881923|28242752
BRCA1	EMODIN		NCI	14694444
BRCA1	CHEMBL600315		DTC
BRCA1	DOXORUBICIN		NCI	12698198
BRCA1	ONONIN		DTC
BRCA1	SEMUSTINE		DTC
BRCA1	THIABENDAZOLE		DTC
BRCA1	CHEMBL1420181		DTC
BRCA1	GEMCITABINE		NCI|CIViC	29338080|12684687
BRCA1	DIPYRIDAMOLE		DTC
BRCA1	VITAMIN B2		DTC
BRCA1	IRINOTECAN		JAX-CKB	26842236
BRCA1	CHEMBL593254		DTC
BRCA1	CHEMBL452954		DTC
BRCA1	WISTIN		DTC
BRCA1	CHEMBL153505		DTC
BRCA1	ILEPCIMIDE		DTC
BRCA1	BERZOSERTIB		JAX-CKB
CD38	ISATUXIMAB	antibody|inhibitor	TTD
CD38	DARATUMUMAB	antibody|inhibitor	MyCancerGenome|TdgClinicalTrial|ChemblInteractions|TTD	21187443
CD38	THROMBIN		NCI	9654134
